# Supplementary material for: CRISPR-free RNA base editing mediated PTC-readthrough restores hearing in mice with Otof nonsense mutation
Source: Nat Commun. 2025 Dec 6;17:413. doi: 10.1038/s41467-025-67112-w (PMC12796263; doi:10.1038/s41467-025-67112-w)
Supplement: Supplementary file 3 — Supplementary Data 1 [file 41467_2025_67112_MOESM3_ESM.xls]

## Sheet: mutTotalSites_keepOneGm_pvalue0
transID	site	geneName	chr	strand	chrPos	ctrlDeletionCounts__OTOF-/- 1	ctrlTotalCounts_OTOF-/- 1	ctrlDeletionRatio_OTOF-/- 1	treatedDeletionCounts_OTOF-/- 1	treatedTotalCounts_OTOF-/- 1	treatedDeletionRatio_OTOF-/- 1	pValue_OTOF-/- 1	modification level_OTOF-/- 1	ctrlDeletionCounts_OTOF-/- 2	ctrlTotalCounts_OTOF-/- 2	ctrlDeletionRatio_OTOF-/- 2	treatedDeletionCounts_OTOF-/- 2	treatedTotalCounts_OTOF-/- 2	treatedDeletionRatio_OTOF-/- 2	pValue_OTOF-/- 2	modification level_OTOF-/- 2
NR_028433.2	29	Gm26922	chr12	+	109621089	0	606	0	22	182	0.120879	3.56594e-15	0.120879	0	415	0	13	125	0.104	3.32215e-09	0.104
NR_028480.1	27-30	Gm12238	chr11	+	55373561	5	1328	0.00376506	94	166	0.566265	4.09651e-166	0.5625	0	363	0	82	157	0.522293	7.82507e-52	0.522293
NR_103491.1	913-914	Gm38426	chr8	+	85649284	NA	NA	NA	NA	NA	NA	NA	NA	0	10	0	9	10	0.9	5.9538e-05	0.9
NR_165495.1	40	Gm24027	chr7	-	59110464	1	466	0.00214592	18	317	0.0567823	3.47514e-06	0.0546364	0	478	0	25	408	0.0612745	2.53025e-09	0.0612745
NR_165495.1	54	Gm24027	chr7	-	59110450	3	406	0.00738916	121	303	0.39934	1.76595e-41	0.391951	2	424	0.00471698	157	392	0.40051	1.34973e-45	0.395793
NR_165495.1	57	Gm24027	chr7	-	59110447	0	377	0	41	299	0.137124	5.80195e-16	0.137124	1	404	0.00247525	57	390	0.146154	2.14411e-14	0.143679
NR_166503.1	227	Gm24105	chr5	-	149184825	76	116776	0.000650819	1329	17144	0.0775198	0	0.076869	6	17257	0.000347685	1005	12628	0.079585	1.45665e-306	0.0792374
NR_167692.1	1604-1605	Gm11335	chr13	-	23710644	1	86	0.0116279	2	4	0.5	9.84919e-05	0.488372	0	33	0	2	3	0.666667	0.0047619	0.666667
NR_170994.1	1286	Gm26917	chr17	+	40155173	9	10338	0.000870575	301	5079	0.0592636	3.41387e-130	0.0583931	3	2902	0.00103377	214	2840	0.0753521	6.83854e-49	0.0743183
NR_170994.1	1462-1463	Gm26917	chr17	+	40155350	NA	NA	NA	NA	NA	NA	NA	NA	155	3263	0.0475023	318	3057	0.104024	1.41931e-17	0.0565213
NR_170994.1	3390	Gm26917	chr17	+	40157277	0	69	0	47	143	0.328671	4.45343e-10	0.328671	0	489	0	4196	12587	0.33336	7.68094e-85	0.33336
NR_170994.1	3392	Gm26917	chr17	+	40157279	0	74	0	113	151	0.748344	2.58618e-31	0.748344	0	527	0	9853	13076	0.753518	5.14925e-308	0.753518
NR_170994.1	3449	Gm26917	chr17	+	40157336	2	609	0.00328407	350	416	0.841346	1.21802e-168	0.838062	5	2659	0.00188041	26900	31489	0.854267	0	0.852386
NR_170994.1	3461	Gm26917	chr17	+	40157348	2	680	0.00294118	342	433	0.789838	4.88581e-168	0.786897	0	2927	0	26793	33370	0.802907	0	0.802907
NR_170994.1	3465-3466	Gm26917	chr17	+	40157353	5	708	0.00706215	386	456	0.846491	1.52563e-192	0.839429	7	3061	0.00228683	30352	34466	0.880636	0	0.878349
NR_170994.1	3475-3477	Gm26917	chr17	+	40157364	1	850	0.00117647	429	787	0.545108	3.63597e-137	0.543932	1	3704	0.000269978	29322	56216	0.521595	0	0.521325
NR_170994.1	3582-3584	Gm26917	chr17	+	40157471	0	134	0	39	80	0.4875	1.11492e-20	0.4875	5	629	0.00794913	3251	5788	0.561679	2.23454e-153	0.55373
NR_170994.1	3769	Gm26917	chr17	+	40157656	1	1223	0.000817661	6997	10364	0.675125	0	0.674308	36	10509	0.00342564	361415	527620	0.684991	0	0.681565
NR_170994.1	3934-3936	Gm26917	chr17	+	40157823	2	708	0.00282486	2935	3102	0.946164	0	0.943339	24	3845	0.00624187	159083	168207	0.945757	0	0.939515
NR_170994.1	3972	Gm26917	chr17	+	40157859	0	420	0	504	624	0.807692	7.54017e-182	0.807692	7	2810	0.0024911	28890	35334	0.817626	0	0.815135
NR_170994.1	4012	Gm26917	chr17	+	40157899	0	476	0	42	98	0.428571	8.24015e-37	0.428571	3	3229	0.00092908	3655	8134	0.449348	0	0.448419
NR_170994.1	4014-4015	Gm26917	chr17	+	40157902	0	479	0	49	99	0.494949	1.15316e-43	0.494949	8	3246	0.00246457	3892	8231	0.472847	0	0.470382
NR_170994.1	4044-4045	Gm26917	chr17	+	40157932	0	205	0	486	596	0.815436	6.54368e-110	0.815436	4	1605	0.00249221	24024	27695	0.867449	0	0.864957
NR_170994.1	4049	Gm26917	chr17	+	40157936	0	193	0	574	660	0.869697	9.03132e-124	0.869697	2	1471	0.00135962	27496	30974	0.887712	0	0.886353
NR_170994.1	4162-4164	Gm26917	chr17	+	40158051	5	495	0.010101	1040	1167	0.891174	2.31396e-253	0.881073	28	4268	0.00656045	69047	76568	0.901774	0	0.895213
NR_170994.1	4177-4178	Gm26917	chr17	+	40158065	0	503	0	902	1113	0.810422	1.61598e-247	0.810422	22	5698	0.003861	59283	73686	0.804535	0	0.800674
NR_170994.1	4185-4186	Gm26917	chr17	+	40158073	2	531	0.00376648	853	966	0.883023	2.09463e-236	0.879256	18	6293	0.00286032	60507	67701	0.893739	0	0.890878
NR_170994.1	4226	Gm26917	chr17	+	40158113	1	723	0.00138313	1120	1428	0.784314	1.07768e-257	0.782931	25	14953	0.00167191	66187	82695	0.800375	0	0.798703
NR_170994.1	4229	Gm26917	chr17	+	40158116	1	779	0.0012837	1164	1539	0.756335	7.99257e-258	0.755052	19	15522	0.00122407	68656	88098	0.779314	0	0.77809
NR_170994.1	4250-4253	Gm26917	chr17	+	40158140	8	1150	0.00695652	809	3475	0.232806	7.21277e-68	0.225849	88	23360	0.00376712	54298	238477	0.227687	0	0.223919
NR_170994.1	4259-4262	Gm26917	chr17	+	40158149	8	1130	0.00707965	966	3898	0.247819	1.14274e-72	0.24074	52	23279	0.00223377	66767	281143	0.237484	0	0.23525
NR_170994.1	4280-4281	Gm26917	chr17	+	40158168	3	624	0.00480769	4033	4685	0.860832	0	0.856025	53	12859	0.00412163	348056	401583	0.86671	0	0.862588
NR_170994.1	4328-4329	Gm26917	chr17	+	40158216	4	545	0.00733945	9334	11901	0.784304	0	0.776964	21	6163	0.00340743	842453	1080287	0.779842	0	0.776434
NR_170994.1	4365-4367	Gm26917	chr17	+	40158254	20	783	0.0255428	14025	15643	0.896567	0	0.871024	43	8391	0.00512454	1333274	1489357	0.895201	0	0.890077
NR_170994.1	4407-4409	Gm26917	chr17	+	40158296	0	30	0	20	30	0.666667	7.16749e-09	0.666667	2	372	0.00537634	1296	1846	0.702059	4.99489e-136	0.696682
NR_170994.1	4419	Gm26917	chr17	+	40158306	NA	NA	NA	NA	NA	NA	NA	NA	0	95	0	934	1356	0.688791	6.12141e-46	0.688791
NR_170994.1	4444	Gm26917	chr17	+	40158331	1	38	0.0263158	313	355	0.88169	1.00065e-34	0.855374	3	782	0.00383632	18599	20640	0.901114	0	0.897278
NR_170994.1	4499-4500	Gm26917	chr17	+	40158387	1	550	0.00181818	708	10028	0.0706023	5.89204e-10	0.0687841	NA	NA	NA	NA	NA	NA	NA	NA
NR_170994.1	4535	Gm26917	chr17	+	40158422	1	702	0.0014245	958	11434	0.0837852	7.28416e-15	0.0823607	8	19623	0.000407685	58817	770108	0.076375	0	0.0759673
NR_170994.1	4537	Gm26917	chr17	+	40158424	2	701	0.00285307	4217	11425	0.369103	1.44304e-86	0.36625	25	19347	0.00129219	286402	770208	0.37185	0	0.370558
NR_170994.1	4540-4541	Gm26917	chr17	+	40158428	4	683	0.00585652	7936	12212	0.649853	5.84743e-248	0.643996	58	18463	0.00314142	538443	845551	0.636795	0	0.633654
NR_170994.1	4595	Gm26917	chr17	+	40158482	1	625	0.0016	1080	2712	0.39823	6.08239e-81	0.39663	7	7840	0.000892857	73170	186601	0.39212	0	0.391227
NR_170994.1	4601-4602	Gm26917	chr17	+	40158489	1	642	0.00155763	2185	2780	0.785971	1.11757e-303	0.784414	24	8055	0.00297952	150839	192625	0.783071	0	0.780091
NR_170994.1	4605-4607	Gm26917	chr17	+	40158494	3	657	0.00456621	2321	2800	0.828929	0	0.824362	21	8100	0.00259259	158852	193811	0.819623	0	0.817031
NR_170994.1	4611	Gm26917	chr17	+	40158498	12	660	0.0181818	1022	2935	0.348211	2.97403e-64	0.330029	81	8064	0.0100446	69650	205093	0.339602	0	0.329557
NR_170994.1	4677-4678	Gm26917	chr17	+	40158565	10	1620	0.00617284	3056	7063	0.432677	3.27225e-230	0.426504	24	15528	0.0015456	196233	465974	0.421124	0	0.419579
NR_170994.1	4709-4710	Gm26917	chr17	+	40158597	2	429	0.004662	1640	1783	0.919798	0	0.915136	24	3601	0.00666482	129134	139891	0.923104	0	0.91644
NR_170994.1	4721-4723	Gm26917	chr17	+	40158610	0	347	0	201	1815	0.110744	7.93672e-17	0.110744	4	2771	0.00144352	16575	147137	0.11265	4.23083e-76	0.111207
NR_170994.1	4730-4731	Gm26917	chr17	+	40158618	1	329	0.00303951	1589	1807	0.879358	2.87239e-245	0.876319	7	2369	0.00295483	131501	147437	0.891913	0	0.888958
NR_170994.1	4807-4808	Gm26917	chr17	+	40158695	6	590	0.0101695	10913	11695	0.933134	0	0.922964	31	8077	0.00383806	494613	534524	0.925334	0	0.921496
NR_170994.1	4987-4988	Gm26917	chr17	+	40158875	0	469	0	529	931	0.568206	2.81264e-127	0.568206	4	3418	0.00117028	24621	43302	0.568588	0	0.567418
NR_170994.1	5005-5006	Gm26917	chr17	+	40158893	0	427	0	245	318	0.77044	5.13376e-131	0.77044	4	2853	0.00140203	14074	18193	0.773594	0	0.772192
NR_170994.1	5053-5055	Gm26917	chr17	+	40158942	2	282	0.0070922	640	725	0.882759	1.04242e-147	0.875666	2	1254	0.0015949	51766	59611	0.868397	0	0.866802
NR_170994.1	5139-5140	Gm26917	chr17	+	40159027	NA	NA	NA	NA	NA	NA	NA	NA	0	809	0	1455	17501	0.0831381	1.65272e-30	0.0831381
NR_170994.1	599	Gm26917	chr17	+	40154486	19	592	0.0320946	33	251	0.131474	4.15192e-08	0.0993795	6	220	0.0272727	16	137	0.116788	0.000625404	0.0895156
NR_170994.1	73	Gm26917	chr17	+	40153960	3	6949	0.000431717	286	3805	0.0751643	1.38409e-115	0.0747325	0	2293	0	139	1619	0.0858555	1.47902e-55	0.0858555
XM_017317745.3	6008	Gm41607	chr17	-	63604761	10	40925	0.000244349	1691	21359	0.0791704	0	0.078926	9	24652	0.000365082	3732	51050	0.0731048	0	0.0727397
XM_017317745.3	6025	Gm41607	chr17	-	63604744	11	524	0.0209924	37	222	0.166667	1.22647e-13	0.145674	6	313	0.0191693	90	566	0.159011	1.95378e-10	0.139841
XR_001779634.1	101	Gm46178	chr1	+	190853199	NA	NA	NA	NA	NA	NA	NA	NA	0	190	0	6	31	0.193548	4.87245e-06	0.193548
XR_001779634.1	103	Gm46178	chr1	+	190853201	NA	NA	NA	NA	NA	NA	NA	NA	0	196	0	13	45	0.288889	6.83083e-11	0.288889
XR_001779634.1	155	Gm46178	chr1	+	190853253	NA	NA	NA	NA	NA	NA	NA	NA	0	27	0	8	15	0.533333	5.452e-05	0.533333
XR_001779634.1	184	Gm46178	chr1	+	190853282	NA	NA	NA	NA	NA	NA	NA	NA	0	106	0	414	1735	0.238617	7.49621e-13	0.238617
XR_001779634.1	186	Gm46178	chr1	+	190853284	1	77	0.012987	11	21	0.52381	2.61002e-09	0.510823	0	147	0	1003	2324	0.431583	2.48323e-35	0.431583
XR_001779634.1	216-217	Gm46178	chr1	+	190853315	1	692	0.00144509	1231	1580	0.779114	2.75413e-256	0.777669	9	2559	0.003517	60006	81704	0.734432	0	0.730915
XR_001779634.1	253-254	Gm46178	chr1	+	190853352	0	784	0	1610	1678	0.959476	0	0.959476	10	2864	0.00349162	83645	87320	0.957913	0	0.954422
XR_001779634.1	48	Gm46178	chr1	+	190853146	0	132	0	6	83	0.0722892	0.00295202	0.0722892	0	244	0	619	8408	0.0736204	1.03942e-08	0.0736204
XR_001779634.1	62-63	Gm46178	chr1	+	190853161	1	151	0.00662252	54	83	0.650602	6.38358e-28	0.64398	3	284	0.0105634	5829	8435	0.691049	2.82588e-126	0.680486
XR_001779634.1	67	Gm46178	chr1	+	190853165	0	155	0	66	83	0.795181	3.33874e-43	0.795181	1	297	0.003367	6236	8433	0.739476	6.0802e-167	0.736109
XR_001779634.1	91	Gm46178	chr1	+	190853189	NA	NA	NA	NA	NA	NA	NA	NA	0	204	0	4	28	0.142857	0.000174089	0.142857
XR_001779634.1	95	Gm46178	chr1	+	190853193	NA	NA	NA	NA	NA	NA	NA	NA	0	193	0	7	25	0.28	1.14121e-07	0.28
XR_001779634.1	97	Gm46178	chr1	+	190853195	NA	NA	NA	NA	NA	NA	NA	NA	0	184	0	9	23	0.391304	5.06918e-10	0.391304
XR_001780091.3	695	Gm39827	chr11	-	58193386	0	20	0	4	4	1	9.41088e-05	1	0	15	0	8	13	0.615385	0.000414079	0.615385
XR_001780091.3	898	Gm39827	chr11	-	58193062	24	21710	0.00110548	3265	3630	0.899449	0	0.898344	10	8301	0.00120467	5543	6282	0.882362	0	0.881158
XR_001780091.3	938-939	Gm39827	chr11	-	58193021	88	23313	0.00377472	7865	9031	0.870889	0	0.867114	28	8990	0.00311457	11408	13166	0.866474	0	0.86336
XR_003950635.2	2352	Gm52047	chr13	+	43461978	NA	NA	NA	NA	NA	NA	NA	NA	0	20	0	2	2	1	0.004329	1
XR_003951858.1	152-153	Gm15564	chr16	-	35802067	NA	NA	NA	NA	NA	NA	NA	NA	2	447	0.00447427	87	164	0.530488	4.76452e-59	0.526014
XR_003951858.1	155-156	Gm15564	chr16	-	35802064	NA	NA	NA	NA	NA	NA	NA	NA	0	264	0	59	114	0.517544	2.0213e-37	0.517544
XR_003951858.1	33	Gm15564	chr16	-	35802187	0	34	0	90	96	0.9375	1.73776e-25	0.9375	0	104	0	8743	9274	0.942743	5.72555e-126	0.942743
XR_003951858.1	97	Gm15564	chr16	-	35802123	2	230	0.00869565	34	60	0.566667	2.26693e-30	0.557971	3	571	0.00525394	3664	4915	0.745473	2.79727e-276	0.740219
XR_004933882.1	104	Gm22362	chr6	-	131357266	0	1039	0	31	210	0.147619	1.40109e-25	0.147619	0	378	0	26	185	0.140541	7.71229e-14	0.140541
XR_004933956.1	117	Gm23547	chr6	+	124692311	0	164	0	10	118	0.0847458	0.000130668	0.0847458	NA	NA	NA	NA	NA	NA	NA	NA
XR_004933956.1	124	Gm23547	chr6	+	124692318	0	192	0	13	126	0.103175	4.00872e-06	0.103175	NA	NA	NA	NA	NA	NA	NA	NA
XR_004933956.1	174	Gm23547	chr6	+	124692368	0	363	0	52	148	0.351351	5.498e-32	0.351351	0	99	0	28	70	0.4	3.79073e-13	0.4
XR_004933956.1	207	Gm23547	chr6	+	124692401	5	487	0.0102669	74	169	0.43787	5.06558e-49	0.427603	0	133	0	40	88	0.454545	1.07642e-19	0.454545
XR_004933956.1	237	Gm23547	chr6	+	124692431	0	513	0	5	99	0.0505051	0.000101621	0.0505051	0	156	0	5	67	0.0746269	0.00219855	0.0746269
XR_004933956.1	45-47	Gm23547	chr6	+	124692241	1	167	0.00598802	10	40	0.25	7.15644e-09	0.244012	NA	NA	NA	NA	NA	NA	NA	NA
XR_004933962.1	86-87	Gm23924	chr6	-	74428801	NA	NA	NA	NA	NA	NA	NA	NA	0	37	0	2	2	1	0.00134953	1
XR_004933964.1	23	Gm25021	chr6	+	17436327	0	716	0	8	124	0.0645161	1.85163e-07	0.0645161	0	605	0	10	154	0.0649351	9.31213e-08	0.0649351
XR_004933964.1	31-32	Gm25021	chr6	+	17436336	0	717	0	23	124	0.185484	1.16162e-20	0.185484	0	606	0	28	154	0.181818	4.68443e-21	0.181818
XR_004933964.1	40	Gm25021	chr6	+	17436344	0	310	0	31	80	0.3875	1.9032e-24	0.3875	0	225	0	30	96	0.3125	4.7074e-18	0.3125
XR_004933965.1	31-32	Gm25327	chr6	-	120120680	0	116	0	14	20	0.7	9.11935e-15	0.7	0	69	0	10	16	0.625	2.55915e-09	0.625
XR_004933965.1	85-86	Gm25327	chr6	-	120120626	0	69	0	3	3	1	1.67673e-05	1	0	48	0	2	2	1	0.000816327	1
XR_004933968.1	41	Gm22363	chr6	-	42752574	0	651	0	42	126	0.333333	8.85379e-37	0.333333	0	504	0	36	121	0.297521	1.79059e-28	0.297521
XR_004933969.1	31-32	Gm23002	chr6	-	112570003	0	70	0	6	9	0.666667	3.02199e-07	0.666667	NA	NA	NA	NA	NA	NA	NA	NA
XR_004934445.1	31-32	Gm26176	chr7	-	73295806	0	3690	0	168	570	0.294737	5.92299e-158	0.294737	0	3182	0	159	696	0.228448	1.99959e-126	0.228448
XR_004934467.1	26-27	Gm26096	chr7	-	59023644	0	14	0	6	10	0.6	0.00156022	0.6	0	9	0	8	12	0.666667	0.00243255	0.666667
XR_004934508.1	57	Gm24862	chr7	-	59041460	0	342	0	30	258	0.116279	3.65044e-12	0.116279	1	357	0.00280112	17	197	0.0862944	4.29134e-07	0.0834933
XR_004934524.1	40	Gm26283	chr7	-	59140348	0	964	0	29	571	0.0507881	2.2224e-13	0.0507881	NA	NA	NA	NA	NA	NA	NA	NA
XR_004934563.1	57-58	Gm25120	chr7	-	59085918	0	25	0	6	19	0.315789	0.00384358	0.315789	NA	NA	NA	NA	NA	NA	NA	NA
XR_004934564.1	54	Gm24495	chr7	-	59156971	0	24	0	3	6	0.5	0.00492611	0.5	NA	NA	NA	NA	NA	NA	NA	NA
XR_004934571.1	57	Gm24100	chr7	-	59248674	0	228	0	6	96	0.0625	0.000604485	0.0625	NA	NA	NA	NA	NA	NA	NA	NA
XR_004934576.1	61	Gm22255	chr7	-	59160700	0	208	0	6	101	0.0594059	0.00110074	0.0594059	NA	NA	NA	NA	NA	NA	NA	NA
XR_004934581.1	54-55	Gm23145	chr7	-	59074696	1	77	0.012987	17	56	0.303571	4.64893e-06	0.290584	0	77	0	10	45	0.222222	2.31472e-05	0.222222
XR_004934584.1	54	Gm26337	chr7	-	59072828	0	28	0	10	22	0.454545	6.29506e-05	0.454545	0	22	0	15	23	0.652174	1.42175e-06	0.652174
XR_004934603.1	71	Gm25157	chr7	-	59429021	1	46	0.0217391	5	15	0.333333	0.00252932	0.311594	1	61	0.0163934	10	22	0.454545	1.36967e-06	0.438152
XR_004934627.1	2024-09-10	Gm22747	chr7	+	126678662	0	77	0	22	44	0.5	2.72682e-12	0.5	3	63	0.047619	20	47	0.425532	4.54999e-06	0.377913
XR_004934640.1	28-29	Gm26502	chr7	-	59406327	1	312	0.00320513	49	123	0.398374	1.864e-30	0.395169	1	277	0.00361011	60	127	0.472441	1.53298e-33	0.468831
XR_004934665.1	40	Gm26054	chr7	-	116551891	0	278	0	7	10	0.7	3.96071e-12	0.7	0	181	0	21	35	0.6	3.06588e-20	0.6
XR_004934665.1	85-86	Gm26054	chr7	-	116551845	0	652	0	6	17	0.352941	1.01653e-10	0.352941	0	377	0	10	26	0.384615	1.9091e-13	0.384615
XR_004934671.1	104-105	Gm25636	chr7	+	109622521	NA	NA	NA	NA	NA	NA	NA	NA	0	83	0	4	18	0.222222	0.000749463	0.222222
XR_004934671.1	79-81	Gm25636	chr7	+	109622497	2	72	0.0277778	29	37	0.783784	7.59683e-16	0.756006	1	91	0.010989	27	36	0.75	1.18333e-18	0.739011
XR_004934678.1	94	Gm23297	chr7	-	143085164	0	176	0	26	89	0.292135	2.9285e-14	0.292135	1	124	0.00806452	17	82	0.207317	2.53592e-06	0.199253
XR_004934684.1	2024-09-10	Gm22969	chr7	+	46099846	2	505	0.0039604	35	137	0.255474	3.9543e-28	0.251514	1	309	0.00323625	26	196	0.132653	1.07977e-09	0.129417
XR_004934694.1	23	Gm25450	chr7	-	108675427	NA	NA	NA	NA	NA	NA	NA	NA	0	23	0	5	9	0.555556	0.000625695	0.555556
XR_004934694.1	31-32	Gm25450	chr7	-	108675418	0	79	0	7	13	0.538462	1.95878e-07	0.538462	0	68	0	12	18	0.666667	1.21411e-10	0.666667
XR_004934704.1	2024-09-10	Gm24414	chr7	-	11701174	5	548	0.00912409	27	82	0.329268	7.64645e-35	0.320144	1	335	0.00298507	19	108	0.175926	3.84276e-13	0.172941
XR_004934707.1	47	Gm23991	chr7	+	43899920	0	382	0	57	300	0.19	1.75752e-22	0.19	0	236	0	50	318	0.157233	1.47527e-13	0.157233
XR_004934707.1	67-69	Gm23991	chr7	+	43899942	0	67	0	59	63	0.936508	1.08642e-32	0.936508	0	38	0	49	50	0.98	3.3447e-24	0.98
XR_004934708.1	41	Gm22444	chr7	+	52576858	0	280	0	8	11	0.727273	1.42565e-13	0.727273	0	202	0	14	27	0.518519	2.40481e-15	0.518519
XR_004934712.1	63-64	Gm23262	chr7	-	110675371	NA	NA	NA	NA	NA	NA	NA	NA	1	1078	0.000927644	34	588	0.0578231	4.04062e-14	0.0568955
XR_004934715.1	31-32	Gm23445	chr7	-	126514967	0	16	0	6	6	1	1.34025e-05	1	0	15	0	5	7	0.714286	0.000797448	0.714286
XR_004934719.1	85-86	Gm24596	chr7	-	126163067	0	670	0	13	40	0.325	7.18286e-18	0.325	1	429	0.002331	11	34	0.323529	4.02537e-27	0.321198
XR_004934721.1	31-32	Gm25815	chr7	-	16687395	0	3139	0	132	459	0.287582	8.28181e-127	0.287582	0	2721	0	117	540	0.216667	4.40425e-97	0.216667
XR_004935177.1	53-55	Gm25813	chr8	-	52790086	NA	NA	NA	NA	NA	NA	NA	NA	6	1152	0.00520833	10	161	0.0621118	7.08177e-10	0.0569035
XR_004935177.1	89	Gm25813	chr8	-	52790052	2	1383	0.00144613	82	380	0.215789	1.40076e-66	0.214343	9	2990	0.00301003	117	466	0.251073	1.32804e-155	0.248063
XR_004935177.1	91-92	Gm25813	chr8	-	52790049	8	1277	0.00626468	124	369	0.336043	8.61406e-94	0.329779	23	2820	0.00815603	164	459	0.357298	1.32311e-196	0.349142
XR_004935179.1	23	Gm26331	chr8	-	90316147	0	512	0	7	84	0.0833333	8.85324e-07	0.0833333	NA	NA	NA	NA	NA	NA	NA	NA
XR_004935183.1	85-86	Gm22063	chr8	+	105899213	0	709	0	17	45	0.377778	5.71834e-23	0.377778	0	464	0	13	40	0.325	6.46905e-16	0.325
XR_004935184.1	40	Gm22044	chr8	-	79741060	0	206	0	20	29	0.689655	2.12171e-22	0.689655	0	146	0	29	49	0.591837	8.68526e-22	0.591837
XR_004935185.1	31-32	Gm23627	chr8	-	111148068	0	1133	0	12	122	0.0983607	4.29345e-13	0.0983607	0	943	0	14	162	0.0864198	1.29128e-12	0.0864198
XR_004935228.1	39-40	Gm26493	chr8	-	96472784	0	111	0	7	22	0.318182	1.37096e-06	0.318182	0	29	0	9	24	0.375	0.00029504	0.375
XR_004935228.1	95	Gm26493	chr8	-	96472729	0	247	0	10	61	0.163934	4.93705e-08	0.163934	0	111	0	20	74	0.27027	1.88531e-09	0.27027
XR_004935228.1	98	Gm26493	chr8	-	96472726	0	208	0	15	59	0.254237	3.11691e-11	0.254237	0	101	0	20	71	0.28169	3.36842e-09	0.28169
XR_004935235.1	96-97	Gm24727	chr8	+	34181925	0	187	0	3	27	0.111111	0.00181613	0.111111	NA	NA	NA	NA	NA	NA	NA	NA
XR_004935265.1	47-48	Gm25506	chr8	+	85776883	2	74	0.027027	24	31	0.774194	4.38906e-15	0.747167	0	49	0	64	89	0.719101	5.08898e-19	0.719101
XR_004935266.1	27	Gm22193	chr8	-	111569064	0	107	0	4	19	0.210526	0.000387247	0.210526	NA	NA	NA	NA	NA	NA	NA	NA
XR_004935832.1	25735	Gm53539	chr1	+	22017630	NA	NA	NA	NA	NA	NA	NA	NA	3	286	0.0104895	5	43	0.116279	0.000244267	0.10579
XR_004935887.1	144	Gm26448	chr9	+	119958560	NA	NA	NA	NA	NA	NA	NA	NA	1	417	0.00239808	13	211	0.0616114	8.14548e-06	0.0592133
XR_004935887.1	53	Gm26448	chr9	+	119958469	1	1434	0.00069735	257	721	0.356449	1.39198e-126	0.355752	1	622	0.00160772	156	436	0.357798	2.67721e-57	0.35619
XR_004935887.1	69-70	Gm26448	chr9	+	119958486	4	1120	0.00357143	63	451	0.13969	7.2127e-33	0.136118	0	447	0	34	309	0.110032	1.9832e-14	0.110032
XR_004935887.1	91-93	Gm26448	chr9	+	119958509	4	1165	0.00343348	73	477	0.15304	5.13775e-38	0.149606	2	447	0.00447427	51	330	0.154545	7.76163e-16	0.150071
XR_004935891.1	114-115	Gm24044	chr9	+	119957960	1	492	0.00203252	40	63	0.634921	4.40341e-71	0.632888	0	100	0	40	71	0.56338	7.06038e-20	0.56338
XR_004935895.1	51	Gm23136	chr9	+	64083993	0	103	0	27	32	0.84375	1.07959e-23	0.84375	0	34	0	19	34	0.558824	5.53748e-08	0.558824
XR_004935895.1	54	Gm23136	chr9	+	64083996	0	107	0	4	32	0.125	0.00241478	0.125	NA	NA	NA	NA	NA	NA	NA	NA
XR_004935902.1	31-32	Gm23017	chr9	-	88480441	0	456	0	17	290	0.0586207	7.87635e-08	0.0586207	0	360	0	23	358	0.0642458	7.75435e-08	0.0642458
XR_004935904.1	83	Gm25791	chr9	+	15226223	1	288	0.00347222	50	62	0.806452	5.06991e-58	0.802979	0	257	0	30	38	0.789474	4.79979e-34	0.789474
XR_004935904.1	90-92	Gm25791	chr9	+	15226232	2	299	0.00668896	44	68	0.647059	1.01993e-45	0.64037	0	270	0	33	41	0.804878	2.64396e-37	0.804878
XR_004935904.1	99-101	Gm25791	chr9	+	15226241	0	293	0	4	69	0.057971	0.00122847	0.057971	NA	NA	NA	NA	NA	NA	NA	NA
XR_004935918.1	80-81	Gm24455	chr9	+	15225178	NA	NA	NA	NA	NA	NA	NA	NA	0	103	0	9	111	0.0810811	0.00231013	0.0810811
XR_004935968.1	38	Gm23008	chr9	+	20802090	NA	NA	NA	NA	NA	NA	NA	NA	0	135	0	6	82	0.0731707	0.00258893	0.0731707
XR_004935968.1	43-44	Gm23008	chr9	+	20802096	1	144	0.00694444	50	71	0.704225	8.61841e-29	0.697281	0	132	0	59	81	0.728395	1.58049e-34	0.728395
XR_004935981.1	23	Gm26189	chr9	+	13275857	0	353	0	3	36	0.0833333	0.000733427	0.0833333	NA	NA	NA	NA	NA	NA	NA	NA
XR_004935981.1	2024-09-10	Gm26189	chr9	+	13275844	0	23	0	13	23	0.565217	1.12421e-05	0.565217	0	34	0	9	12	0.75	1.99688e-07	0.75
XR_004935986.1	85-86	Gm23057	chr9	+	72540814	NA	NA	NA	NA	NA	NA	NA	NA	0	66	0	4	7	0.571429	3.21564e-05	0.571429
XR_004935993.1	39	Gm37233	chr1	-	34473952	0	2022	0	79	92	0.858696	1.81187e-130	0.858696	2	862	0.00232019	127	144	0.881944	4.92379e-186	0.879624
XR_004935993.1	58-61	Gm37233	chr1	-	34473930	15	4213	0.00356041	135	340	0.397059	0	0.393498	6	1832	0.00327511	253	585	0.432479	1.10966e-187	0.429204
XR_004935993.1	79-80	Gm37233	chr1	-	34473911	15	3871	0.00387497	256	317	0.807571	0	0.803696	9	1657	0.0054315	424	551	0.76951	0	0.764078
XR_004936571.1	23	Gm23130	chr10	-	23662419	1	60	0.0166667	36	50	0.72	3.68775e-14	0.703333	0	33	0	45	63	0.714286	4.84362e-13	0.714286
XR_004936618.1	103-105	Gm24119	chr10	-	90954294	39	6751	0.00577692	112	1588	0.070529	6.71996e-68	0.064752	6	1332	0.0045045	76	1054	0.0721063	2.22546e-19	0.0676018
XR_004936618.1	2024-12-13	Gm24119	chr10	-	90954386	1	2313	0.000432339	36	600	0.06	3.90778e-30	0.0595677	0	512	0	17	321	0.0529595	6.9785e-08	0.0529595
XR_004936618.1	172-173	Gm24119	chr10	-	90954226	16	3930	0.00407125	778	885	0.879096	0	0.875025	6	830	0.00722892	555	603	0.920398	7.68775e-268	0.913169
XR_004936618.1	71-72	Gm24119	chr10	-	90954327	NA	NA	NA	NA	NA	NA	NA	NA	0	961	0	44	856	0.0514019	2.2744e-15	0.0514019
XR_004936618.1	2024-08-09	Gm24119	chr10	-	90954390	2	2132	0.000938086	57	514	0.110895	8.66141e-51	0.109957	0	472	0	38	283	0.134276	1.22246e-17	0.134276
XR_004936633.1	2024-09-10	Gm22623	chr10	+	30369947	4	157	0.0254777	36	136	0.264706	7.58348e-09	0.239228	2	132	0.0151515	17	139	0.122302	0.00130438	0.107151
XR_004936642.1	31-32	Gm22911	chr10	-	38491446	0	135	0	7	12	0.583333	3.11108e-09	0.583333	0	61	0	7	14	0.5	1.72912e-06	0.5
XR_004936648.1	31-32	Gm22829	chr10	-	66006254	0	1091	0	15	129	0.116279	1.08003e-15	0.116279	0	1039	0	19	162	0.117284	1.13418e-17	0.117284
XR_004936648.1	39	Gm22829	chr10	-	66006247	0	106	0	4	11	0.363636	4.45122e-05	0.363636	0	81	0	3	11	0.272727	0.0013139	0.272727
XR_004936700.1	35	Gm24162	chr1	-	20515102	0	120	0	7	8	0.875	8.4633e-11	0.875	0	88	0	11	20	0.55	4.86862e-10	0.55
XR_004936717.1	31-32	Gm23623	chr1	-	130523382	0	162	0	10	14	0.714286	1.65259e-13	0.714286	0	97	0	6	19	0.315789	9.14396e-06	0.315789
XR_004936751.1	27	Gm22357	chr1	+	160863653	41	9253	0.004431	781	2109	0.370318	0	0.365887	16	4030	0.00397022	856	2325	0.368172	0	0.364202
XR_004936751.1	67	Gm22357	chr1	+	160863693	10	6586	0.00151837	209	1066	0.19606	1.35244e-273	0.194542	1	2587	0.000386548	228	1023	0.222874	4.84051e-134	0.222487
XR_004936753.1	27-28	Gm25789	chr1	+	160865905	0	148	0	63	243	0.259259	2.79102e-15	0.259259	1	315	0.0031746	67	257	0.2607	9.982e-21	0.257526
XR_004936753.1	44-45	Gm25789	chr1	+	160865922	4	152	0.0263158	158	269	0.587361	2.07538e-29	0.561045	5	349	0.0143266	164	291	0.563574	1.63461e-55	0.549247
XR_004936758.1	32-33	Gm26457	chr1	+	63217868	NA	NA	NA	NA	NA	NA	NA	NA	0	49	0	7	20	0.35	7.18511e-05	0.35
XR_004936763.1	46	Gm23734	chr1	+	127302913	0	284	0	30	135	0.222222	1.55336e-16	0.222222	0	162	0	44	141	0.312057	3.44838e-17	0.312057
XR_004936763.1	83	Gm23734	chr1	+	127302950	1	328	0.00304878	17	139	0.122302	4.68441e-09	0.119253	0	187	0	24	146	0.164384	8.04584e-10	0.164384
XR_004936763.1	86-87	Gm23734	chr1	+	127302954	NA	NA	NA	NA	NA	NA	NA	NA	0	187	0	15	146	0.10274	2.78215e-06	0.10274
XR_004936776.1	133-135	Gm25395	chr1	+	87704794	4	1640	0.00243902	23	350	0.0657143	1.64547e-19	0.0632753	NA	NA	NA	NA	NA	NA	NA	NA
XR_004936776.1	140-141	Gm25395	chr1	+	87704800	5	1651	0.00302847	59	382	0.15445	1.14168e-52	0.151422	0	454	0	36	275	0.130909	1.2549e-16	0.130909
XR_004936776.1	180	Gm25395	chr1	+	87704839	1	2205	0.000453515	63	415	0.151807	1.28624e-73	0.151354	0	619	0	35	319	0.109718	1.10551e-17	0.109718
XR_004936776.1	187	Gm25395	chr1	+	87704846	10	2340	0.0042735	200	420	0.47619	2.58531e-247	0.471917	3	660	0.00454545	153	325	0.470769	1.87212e-78	0.466224
XR_004936776.1	201	Gm25395	chr1	+	87704860	7	2295	0.00305011	70	422	0.165877	1.28536e-76	0.162827	1	655	0.00152672	71	327	0.217125	1.25904e-33	0.215599
XR_004936776.1	206	Gm25395	chr1	+	87704865	2	2066	0.000968054	47	398	0.11809	1.03795e-51	0.117122	1	596	0.00167785	37	309	0.119741	1.99224e-16	0.118063
XR_004936776.1	79-85	Gm25395	chr1	+	87704744	39	1344	0.0290179	137	379	0.361478	1.81257e-79	0.33246	11	451	0.0243902	94	263	0.357414	8.31791e-34	0.333024
XR_004936850.1	38-40	Gm26293	chr1	+	59731707	0	103	0	11	74	0.148649	4.28853e-05	0.148649	0	166	0	19	135	0.140741	1.14395e-07	0.140741
XR_004936850.1	49	Gm26293	chr1	+	59731716	0	101	0	17	74	0.22973	1.34526e-07	0.22973	0	165	0	31	135	0.22963	2.1061e-12	0.22963
XR_004936868.1	89	Gm25360	chr1	+	72265487	0	1103	0	21	316	0.0664557	1.17847e-14	0.0664557	1	2397	0.000417188	22	311	0.0707395	3.11145e-35	0.0703224
XR_004936868.1	91-92	Gm25360	chr1	+	72265490	3	989	0.00303337	64	305	0.209836	3.68631e-45	0.206803	7	2217	0.00315742	73	305	0.239344	6.56106e-108	0.236187
XR_004936872.1	43-44	Gm25939	chr1	+	72294210	16	1890	0.00846561	10	169	0.0591716	1.54978e-08	0.050706	NA	NA	NA	NA	NA	NA	NA	NA
XR_004936872.1	53-55	Gm25939	chr1	+	72294221	6	3086	0.00194426	14	208	0.0673077	7.44711e-32	0.0653634	28	5014	0.00558436	15	200	0.075	1.84818e-26	0.0694156
XR_004936872.1	58	Gm25939	chr1	+	72294224	1	3213	0.000311236	11	207	0.0531401	2.0842e-32	0.0528289	5	5214	0.000958957	12	205	0.0585366	2.16196e-47	0.0575776
XR_004936876.1	71-72	Gm24871	chr1	-	171330660	3	5763	0.000520562	25	183	0.136612	3.38801e-148	0.136091	1	1620	0.000617284	25	235	0.106383	2.3376e-36	0.105766
XR_004936888.1	40	Gm24267	chr1	-	107684399	0	188	0	4	7	0.571429	5.99217e-07	0.571429	NA	NA	NA	NA	NA	NA	NA	NA
XR_004936893.1	2024-09-10	Gm24182	chr1	+	167176603	0	888	0	49	167	0.293413	7.22436e-43	0.293413	4	665	0.00601504	47	207	0.227053	1.91689e-31	0.221038
XR_004937239.1	11533-11535	Gm53696	chr11	-	36676174	NA	NA	NA	NA	NA	NA	NA	NA	0	15	0	4	7	0.571429	0.00478469	0.571429
XR_004937278.1	762-763	Gm39827	chr11	-	58193318	2	160	0.0125	59	68	0.867647	1.13022e-39	0.855147	0	53	0	130	153	0.849673	2.61308e-31	0.849673
XR_004937323.1	37-39	Gm25296	chr11	+	48691730	0	196	0	53	68	0.779412	2.32863e-42	0.779412	2	193	0.0103627	80	106	0.754717	1.63191e-42	0.744354
XR_004937325.1	90	Gm24029	chr11	-	69558713	0	179	0	43	139	0.309353	4.7251e-18	0.309353	0	138	0	30	106	0.283019	9.3253e-13	0.283019
XR_004937341.1	108-109	Gm25291	chr11	-	51628641	1	722	0.00138504	24	38	0.631579	9.48314e-96	0.630194	2	408	0.00490196	3	9	0.333333	1.29961e-13	0.328431
XR_004937341.1	96-97	Gm25291	chr11	-	51628653	0	712	0	2	39	0.0512821	0.00263116	0.0512821	NA	NA	NA	NA	NA	NA	NA	NA
XR_004937368.1	102-104	Gm22442	chr11	-	69241384	2	778	0.00257069	29	102	0.284314	6.21707e-46	0.281743	0	175	0	18	71	0.253521	3.45669e-11	0.253521
XR_004937368.1	26-27	Gm22442	chr11	-	69241461	1	672	0.0014881	24	213	0.112676	1.06476e-16	0.111188	0	163	0	17	135	0.125926	7.93324e-07	0.125926
XR_004937368.1	80	Gm22442	chr11	-	69241408	2	901	0.00221976	13	117	0.111111	1.51179e-18	0.108891	0	210	0	13	78	0.166667	1.92725e-08	0.166667
XR_004937368.1	85	Gm22442	chr11	-	69241403	0	905	0	47	116	0.405172	2.18797e-49	0.405172	1	209	0.00478469	36	81	0.444444	5.47951e-23	0.43966
XR_004937376.1	65	Gm25835	chr11	-	69559757	4	1725	0.00231884	199	652	0.305215	4.85702e-122	0.302896	3	749	0.00400534	240	701	0.342368	4.56661e-66	0.338363
XR_004937376.1	76-77	Gm25835	chr11	-	69559745	6	2051	0.0029254	309	698	0.442693	6.98298e-218	0.439768	4	879	0.00455063	337	766	0.439948	4.01391e-104	0.435397
XR_004937376.1	86-89	Gm25835	chr11	-	69559733	13	2285	0.00568928	89	737	0.12076	3.91396e-51	0.115071	3	977	0.00307062	96	807	0.118959	5.79306e-26	0.115888
XR_004937376.1	93	Gm25835	chr11	-	69559729	0	2293	0	41	744	0.0551075	3.84107e-26	0.0551075	0	983	0	57	812	0.070197	7.57099e-21	0.070197
XR_004937376.1	97-98	Gm25835	chr11	-	69559724	NA	NA	NA	NA	NA	NA	NA	NA	1	1001	0.000999001	44	817	0.0538556	1.62105e-12	0.0528566
XR_004937396.1	26	Gm26128	chr11	+	65517245	0	489	0	3	29	0.103448	0.000158654	0.103448	0	218	0	4	47	0.0851064	0.000888002	0.0851064
XR_004937774.1	629-630	Gm53756	chr12	-	99611577	0	18	0	31	34	0.911765	3.1168e-11	0.911765	0	36	0	2755	2981	0.924187	6.16934e-40	0.924187
XR_004937851.1	84-85	Gm22748	chr12	+	17596231	1	469	0.0021322	96	313	0.306709	4.01936e-36	0.304577	0	198	0	91	354	0.257062	2.18741e-20	0.257062
XR_004937891.1	96	Gm25776	chr12	-	91540251	NA	NA	NA	NA	NA	NA	NA	NA	0	140	0	5	34	0.147059	0.000221849	0.147059
XR_004937891.1	98-99	Gm25776	chr12	-	91540248	0	28	0	25	32	0.78125	6.48334e-11	0.78125	0	118	0	25	34	0.735294	1.86912e-21	0.735294
XR_004937896.1	53-55	Gm22973	chr12	+	59087175	3	399	0.0075188	4	60	0.0666667	0.00349195	0.0591479	1	714	0.00140056	5	46	0.108696	1.15625e-12	0.107295
XR_004937896.1	91-92	Gm22973	chr12	+	59087212	2	552	0.00362319	42	140	0.3	1.24301e-36	0.296377	7	1441	0.00485774	58	183	0.31694	1.64058e-91	0.312082
XR_004937898.1	32-33	Gm25203	chr12	-	102219914	0	132	0	22	52	0.423077	1.67801e-14	0.423077	0	85	0	14	35	0.4	3.46566e-09	0.4
XR_004937898.1	40	Gm25203	chr12	-	102219907	1	127	0.00787402	23	52	0.442308	6.25115e-14	0.434434	0	77	0	11	35	0.314286	7.95048e-07	0.314286
XR_004937898.1	52	Gm25203	chr12	-	102219895	1	184	0.00543478	25	92	0.271739	4.48082e-12	0.266304	0	143	0	14	57	0.245614	6.52204e-09	0.245614
XR_004937904.1	23	Gm25577	chr12	-	118468747	0	571	0	2	22	0.0909091	0.00131603	0.0909091	0	250	0	3	46	0.0652174	0.00354782	0.0652174
XR_004937909.1	40	Gm26454	chr12	+	49056705	0	252	0	5	8	0.625	5.879e-09	0.625	0	171	0	17	37	0.459459	4.33829e-15	0.459459
XR_004937909.1	85-86	Gm26454	chr12	+	49056751	0	593	0	11	23	0.478261	1.21834e-17	0.478261	1	356	0.00280899	10	31	0.322581	2.67342e-22	0.319772
XR_004937912.1	23	Gm25801	chr12	-	100735365	0	443	0	6	104	0.0576923	4.1923e-05	0.0576923	NA	NA	NA	NA	NA	NA	NA	NA
XR_004938310.1	96-97	Gm25394	chr13	+	49837873	0	330	0	22	45	0.488889	2.03901e-23	0.488889	0	102	0	8	18	0.444444	5.20766e-08	0.444444
XR_004938313.1	31-32	Gm22628	chr13	-	16215706	0	36	0	30	71	0.422535	3.00937e-07	0.422535	0	35	0	25	81	0.308642	3.2488e-05	0.308642
XR_004938313.1	40	Gm22628	chr13	-	16215698	0	378	0	46	88	0.522727	2.35763e-39	0.522727	0	260	0	36	101	0.356436	5.91273e-23	0.356436
XR_004938315.1	85-86	Gm24870	chr13	+	103778519	0	98	0	4	6	0.666667	3.2622e-06	0.666667	0	70	0	6	10	0.6	6.98835e-07	0.6
XR_004938319.1	20	Gm24261	chr13	+	100740886	0	653	0	9	67	0.134328	3.13751e-10	0.134328	0	319	0	10	85	0.117647	1.09682e-07	0.117647
XR_004938320.1	85-86	Gm24018	chr13	-	17984197	0	763	0	16	46	0.347826	7.15432e-22	0.347826	1	454	0.00220264	8	40	0.2	6.8007e-17	0.197797
XR_004938558.1	10412-10413	Gm53845	chr14	-	76209959	0	19	0	5	10	0.5	0.00212202	0.5	NA	NA	NA	NA	NA	NA	NA	NA
XR_004938697.1	107	Gm23946	chr14	-	31913901	1	665	0.00150376	12	60	0.2	3.35669e-26	0.198496	0	118	0	9	45	0.2	4.95699e-06	0.2
XR_004938697.1	140-141	Gm23946	chr14	-	31913867	2	583	0.00343053	23	115	0.2	5.97035e-24	0.196569	1	131	0.00763359	28	88	0.318182	1.16299e-10	0.310548
XR_004938697.1	149	Gm23946	chr14	-	31913859	1	704	0.00142045	11	164	0.0670732	9.74935e-10	0.0656527	1	163	0.00613497	17	138	0.123188	5.73268e-05	0.117053
XR_004938697.1	163-165	Gm23946	chr14	-	31913843	1	710	0.00140845	12	175	0.0685714	3.75008e-10	0.067163	NA	NA	NA	NA	NA	NA	NA	NA
XR_004938697.1	99	Gm23946	chr14	-	31913909	2	640	0.003125	11	56	0.196429	2.22052e-22	0.193304	0	108	0	12	50	0.24	3.68682e-07	0.24
XR_004938708.1	44-46	Gm25133	chr14	+	96826308	1	276	0.00362319	15	123	0.121951	1.24424e-07	0.118328	1	248	0.00403226	11	168	0.0654762	0.000737148	0.0614439
XR_004938752.1	12	Gm23502	chr14	+	21862791	1	141	0.0070922	49	59	0.830508	1.26516e-33	0.823416	0	137	0	49	64	0.765625	8.02688e-34	0.765625
XR_004938759.1	40	Gm26228	chr14	+	33366491	0	118	0	5	8	0.625	2.29299e-07	0.625	0	76	0	11	21	0.52381	3.54601e-09	0.52381
XR_004938760.1	31-32	Gm22290	chr14	+	105487476	0	693	0	17	96	0.177083	7.40987e-17	0.177083	0	580	0	17	133	0.12782	1.67015e-13	0.12782
XR_004938761.1	2024-09-10	Gm26328	chr14	+	52580243	2	153	0.0130719	27	60	0.45	3.8911e-16	0.436928	1	118	0.00847458	25	60	0.416667	1.60883e-12	0.408192
XR_004938763.1	40	Gm23622	chr14	-	75888930	0	161	0	12	14	0.857143	7.77004e-17	0.857143	0	131	0	14	19	0.736842	6.49213e-16	0.736842
XR_004939069.1	105	Gm24523	chr15	-	34440964	0	103	0	4	30	0.133333	0.00219989	0.133333	0	45	0	6	23	0.26087	0.000922283	0.26087
XR_004939069.1	95-97	Gm24523	chr15	-	34440972	1	104	0.00961538	20	30	0.666667	3.27708e-17	0.657051	1	45	0.0222222	19	23	0.826087	4.06646e-11	0.803865
XR_004939109.1	132-134	Gm22519	chr15	+	71666170	NA	NA	NA	NA	NA	NA	NA	NA	0	129	0	8	35	0.228571	2.15677e-06	0.228571
XR_004939109.1	55-59	Gm22519	chr15	+	71666095	3	226	0.0132743	61	610	0.1	5.2956e-05	0.0867257	10	719	0.0139082	34	512	0.0664062	1.00772e-06	0.052498
XR_004939124.1	31-32	Gm24144	chr15	+	8249519	0	1896	0	37	207	0.178744	2.49263e-39	0.178744	0	1690	0	34	284	0.119718	3.99384e-30	0.119718
XR_004939380.1	111	Gm24616	chr16	+	22930477	0	79	0	10	94	0.106383	0.00178084	0.106383	0	140	0	5	68	0.0735294	0.00337238	0.0735294
XR_004939380.1	16-18	Gm24616	chr16	+	22930384	2	144	0.0138889	174	183	0.95082	4.8367e-63	0.936931	1	194	0.00515464	152	168	0.904762	4.2057e-66	0.899607
XR_004939394.1	17-18	Gm25617	chr16	+	37978387	2	475	0.00421053	45	405	0.111111	6.02328e-12	0.106901	1	417	0.00239808	58	529	0.109641	3.20848e-11	0.107243
XR_004939417.1	96-97	Gm25989	chr16	-	43707081	0	244	0	44	74	0.594595	2.20982e-34	0.594595	0	126	0	24	36	0.666667	4.36886e-20	0.666667
XR_004939422.1	85-86	Gm25245	chr16	-	91718218	0	653	0	8	29	0.275862	3.85315e-12	0.275862	2	397	0.00503778	7	41	0.170732	6.07582e-11	0.165694
XR_004939423.1	40	Gm24968	chr16	-	70971777	0	319	0	19	25	0.76	2.28331e-26	0.76	0	266	0	30	55	0.545455	2.11504e-27	0.545455
XR_004939425.1	40	Gm22129	chr16	-	17023723	0	306	0	10	12	0.833333	2.61285e-17	0.833333	0	184	0	16	28	0.571429	6.83089e-17	0.571429
XR_004939431.1	41	Gm25810	chr16	+	22043034	0	165	0	17	21	0.809524	1.1852e-20	0.809524	0	125	0	12	19	0.631579	4.8628e-13	0.631579
XR_004939432.1	31-32	Gm24927	chr16	-	17159845	0	49	0	5	7	0.714286	5.49765e-06	0.714286	0	35	0	5	6	0.833333	8.00643e-06	0.833333
XR_004939749.1	59	Gm22589	chr17	+	35461712	0	142	0	12	47	0.255319	1.72078e-08	0.255319	0	50	0	18	83	0.216867	9.40858e-05	0.216867
XR_004939750.1	51-52	Gm25128	chr17	+	35466202	0	149	0	53	158	0.335443	3.06702e-18	0.335443	0	179	0	57	240	0.2375	6.224e-16	0.2375
XR_004939756.1	24-26	Gm22858	chr17	+	71948604	0	26	0	3	3	1	0.000273673	1	0	21	0	4	5	0.8	0.000334448	0.8
XR_004939759.1	85	Gm23442	chr17	-	35381588	0	436	0	10	186	0.0537634	4.80728e-06	0.0537634	0	186	0	26	348	0.0747126	1.04169e-05	0.0747126
XR_004939759.1	87-88	Gm23442	chr17	-	35381585	0	461	0	13	201	0.0646766	1.41173e-07	0.0646766	0	196	0	47	371	0.126685	7.44557e-10	0.126685
XR_004939760.1	21-25	Gm26130	chr17	+	13138496	2	220	0.00909091	22	240	0.0916667	0.000164262	0.0825758	0	182	0	20	200	0.1	1.48742e-06	0.1
XR_004939760.1	38-40	Gm26130	chr17	+	13138511	1	375	0.00266667	158	284	0.556338	3.76256e-60	0.553671	0	322	0	158	261	0.605364	1.71608e-72	0.605364
XR_004939760.1	47	Gm26130	chr17	+	13138518	0	387	0	40	294	0.136054	5.10224e-16	0.136054	0	341	0	35	273	0.128205	1.31713e-13	0.128205
XR_004939793.1	31-32	Gm23264	chr17	+	66393120	0	20	0	4	8	0.5	0.0034188	0.5	NA	NA	NA	NA	NA	NA	NA	NA
XR_004940076.1	85-86	Gm26378	chr18	+	32953831	0	604	0	5	20	0.25	1.99838e-08	0.25	0	397	0	11	27	0.407407	7.44981e-15	0.407407
XR_004940079.1	2024-09-10	Gm22886	chr18	-	21513979	7	532	0.0131579	26	68	0.382353	2.91368e-36	0.369195	2	335	0.00597015	16	105	0.152381	2.50779e-10	0.146411
XR_004940082.1	31-32	Gm26430	chr18	+	78576704	0	674	0	6	89	0.0674157	2.16272e-06	0.0674157	NA	NA	NA	NA	NA	NA	NA	NA
XR_004940084.1	85-86	Gm24292	chr18	+	7835262	0	73	0	4	4	1	7.38948e-07	1	0	45	0	10	11	0.909091	3.08928e-10	0.909091
XR_004940101.1	28-30	Gm23301	chr18	+	75134555	1	450	0.00222222	20	324	0.0617284	1.56529e-06	0.0595062	NA	NA	NA	NA	NA	NA	NA	NA
XR_004940101.1	34-36	Gm23301	chr18	+	75134561	1	446	0.00224215	219	324	0.675926	4.80834e-92	0.673684	3	654	0.00458716	254	387	0.656331	4.74319e-122	0.651744
XR_004940102.1	28-30	Gm26202	chr18	+	75134980	7	1700	0.00411765	118	1344	0.0877976	7.12631e-31	0.08368	5	2244	0.00222816	142	1620	0.0876543	1.059e-42	0.0854262
XR_004940102.1	34-35	Gm26202	chr18	+	75134985	13	1697	0.00766058	1043	1343	0.77662	0	0.768959	13	2241	0.00580098	1277	1620	0.788272	0	0.782471
XR_004940106.1	78-80	Gm23639	chr18	+	33928296	10	1614	0.00619579	200	381	0.524934	1.56655e-193	0.518739	5	768	0.00651042	332	567	0.585538	4.78548e-128	0.579028
XR_004940107.1	41-44	Gm23119	chr18	-	74911728	2	118	0.0169492	30	76	0.394737	1.78298e-11	0.377788	1	56	0.0178571	35	59	0.59322	1.12427e-10	0.575363
XR_004940279.1	117-119	Gm24336	chr19	-	44102445	1	563	0.0017762	23	152	0.151316	1.0516e-18	0.14954	0	187	0	7	87	0.0804598	0.000274404	0.0804598
XR_004940279.1	132-133	Gm24336	chr19	-	44102431	0	155	0	18	70	0.257143	1.36697e-10	0.257143	0	42	0	8	38	0.210526	0.00168705	0.210526
XR_004940279.1	16-17	Gm24336	chr19	-	44102547	9	1426	0.00631136	630	688	0.915698	0	0.909386	3	588	0.00510204	423	459	0.921569	2.71893e-196	0.916467
XR_004940283.1	31-32	Gm24521	chr19	+	12642650	0	168	0	10	16	0.625	8.37913e-13	0.625	0	82	0	14	17	0.823529	1.78944e-14	0.823529
XR_004940285.1	31-32	Gm23095	chr19	+	33931666	0	520	0	18	52	0.346154	8.33153e-21	0.346154	1	344	0.00290698	14	60	0.233333	7.37809e-17	0.230426
XR_004940301.1	28	Gm22744	chr19	+	8702483	1	146	0.00684932	27	92	0.293478	9.37416e-11	0.286629	0	164	0	58	160	0.3625	2.74622e-21	0.3625
XR_004940302.1	49-51	Gm24453	chr19	+	8702282	1	311	0.00321543	6	105	0.0571429	0.0010532	0.0539274	NA	NA	NA	NA	NA	NA	NA	NA
XR_004940303.1	32	Gm24452	chr19	+	8701927	0	327	0	11	147	0.0748299	1.95521e-06	0.0748299	0	330	0	17	177	0.0960452	1.00836e-08	0.0960452
XR_004940304.1	43-45	Gm25894	chr19	+	8701659	2	499	0.00400802	48	212	0.226415	1.46992e-25	0.222407	1	673	0.00148588	82	255	0.321569	1.1275e-51	0.320083
XR_004940308.1	60	Gm25443	chr19	+	11672690	NA	NA	NA	NA	NA	NA	NA	NA	0	42	0	10	54	0.185185	0.00212153	0.185185
XR_004940586.1	31-32	Gm25412	chrX	+	60982528	0	3851	0	181	595	0.304202	1.59087e-170	0.304202	0	3215	0	192	699	0.274678	6.62298e-155	0.274678
XR_004941157.1	45-46	Gm24134	chr2	+	26802587	0	707	0	21	76	0.276316	3.31326e-23	0.276316	0	291	0	44	150	0.293333	2.02376e-23	0.293333
XR_004941169.1	44	Gm22192	chr2	+	32112025	NA	NA	NA	NA	NA	NA	NA	NA	0	104	0	10	152	0.0657895	0.00480839	0.0657895
XR_004941169.1	49	Gm22192	chr2	+	32112030	1	453	0.00220751	37	104	0.355769	7.51687e-37	0.353562	0	105	0	59	152	0.388158	1.01893e-16	0.388158
XR_004941171.1	86	Gm26165	chr2	-	144103561	1	391	0.00255754	41	202	0.20297	8.97694e-19	0.200413	0	160	0	37	177	0.20904	6.08234e-12	0.20904
XR_004941185.1	14-15	Gm24451	chr2	+	130118171	0	1311	0	48	598	0.0802676	1.65938e-25	0.0802676	0	392	0	57	689	0.0827286	2.94047e-12	0.0827286
XR_004941185.1	85	Gm24451	chr2	+	130118241	0	1124	0	28	424	0.0660377	9.19409e-17	0.0660377	0	353	0	36	517	0.0696325	4.36574e-09	0.0696325
XR_004941238.1	82-83	Gm25541	chr2	-	27429860	4	508	0.00787402	131	217	0.603687	1.35101e-78	0.595813	1	277	0.00361011	107	193	0.554404	1.23819e-43	0.550794
XR_004941248.1	40	Gm22306	chr2	+	37172102	0	326	0	361	478	0.75523	3.13166e-125	0.75523	0	253	0	283	408	0.693627	2.04029e-87	0.693627
XR_004941251.1	2024-09-10	Gm26127	chr2	+	38917798	3	80	0.0375	31	48	0.645833	2.17725e-13	0.608333	0	67	0	18	52	0.346154	4.61951e-08	0.346154
XR_004941254.1	31-32	Gm22997	chr2	+	110048379	0	12	0	6	7	0.857143	0.000257998	0.857143	NA	NA	NA	NA	NA	NA	NA	NA
XR_004941257.1	35	Gm23814	chr2	-	119624490	0	286	0	12	17	0.705882	6.17155e-18	0.705882	0	199	0	12	22	0.545455	3.09247e-14	0.545455
XR_004941691.1	44	Gm24920	chr3	-	94997977	0	143	0	4	26	0.153846	0.00045586	0.153846	NA	NA	NA	NA	NA	NA	NA	NA
XR_004941691.1	49	Gm24920	chr3	-	94997972	0	140	0	6	26	0.230769	8.68021e-06	0.230769	0	37	0	13	33	0.393939	1.20753e-05	0.393939
XR_004941696.1	24-25	Gm24494	chr3	-	153617303	15	1213	0.012366	151	377	0.400531	8.48839e-103	0.388164	11	1479	0.00743746	185	377	0.490716	1.41758e-163	0.483279
XR_004941696.1	48	Gm24494	chr3	-	153617280	5	1296	0.00385802	38	380	0.1	1.93522e-25	0.096142	7	1577	0.00443881	37	391	0.0946292	3.51341e-27	0.0901903
XR_004941696.1	54-56	Gm24494	chr3	-	153617272	21	1293	0.0162413	276	379	0.728232	3.44614e-223	0.711991	9	1574	0.00571792	290	390	0.74359	1.06718e-288	0.737872
XR_004941705.1	90	Gm25820	chr3	+	88601326	0	235	0	5	67	0.0746269	0.000476947	0.0746269	NA	NA	NA	NA	NA	NA	NA	NA
XR_004941763.1	196-197	Gm22009	chr3	-	68992584	0	215	0	67	468	0.143162	1.98457e-12	0.143162	0	856	0	42	276	0.152174	1.45458e-27	0.152174
XR_004941763.1	219	Gm22009	chr3	-	68992562	0	157	0	390	505	0.772277	1.27243e-77	0.772277	1	569	0.00175747	214	287	0.745645	3.1868e-123	0.743887
XR_004941763.1	230	Gm22009	chr3	-	68992551	0	125	0	45	498	0.0903614	2.7558e-05	0.0903614	1	429	0.002331	25	290	0.0862069	1.15498e-08	0.0838759
XR_004941763.1	234-235	Gm22009	chr3	-	68992546	0	116	0	42	561	0.0748663	0.000283193	0.0748663	1	398	0.00251256	27	325	0.0830769	6.99623e-08	0.0805644
XR_004941763.1	31-32	Gm22009	chr3	-	68992749	2	495	0.0040404	260	2104	0.123574	3.69995e-15	0.119534	1	3142	0.000318269	149	1236	0.12055	1.75077e-85	0.120232
XR_004941763.1	316-317	Gm22009	chr3	-	68992464	0	32	0	14	16	0.875	2.48797e-10	0.875	3	98	0.0306122	11	15	0.733333	3.53444e-13	0.702721
XR_004941763.1	319-320	Gm22009	chr3	-	68992461	0	31	0	6	15	0.4	0.000534333	0.4	0	95	0	5	15	0.333333	2.4536e-05	0.333333
XR_004941763.1	67	Gm22009	chr3	-	68992714	0	291	0	82	1225	0.0669388	1.49393e-08	0.0669388	0	1974	0	40	592	0.0675676	1.17468e-26	0.0675676
XR_004941763.1	82-84	Gm22009	chr3	-	68992697	0	347	0	146	1304	0.111963	1.75857e-16	0.111963	6	2293	0.00261666	63	662	0.0951662	7.25463e-44	0.0925495
XR_004942335.1	94	Gm25788	chr4	+	123185230	0	1002	0	48	650	0.0738462	1.20797e-20	0.0738462	0	579	0	31	487	0.063655	1.66183e-11	0.063655
XR_004942336.1	94	Gm22154	chr4	+	123187038	1	458	0.00218341	17	120	0.141667	4.87892e-14	0.139483	0	192	0	32	138	0.231884	7.29137e-14	0.231884
XR_004942337.1	31	Gm22767	chr4	-	132565828	NA	NA	NA	NA	NA	NA	NA	NA	0	140	0	8	97	0.0824742	0.000659662	0.0824742
XR_004942337.1	70-71	Gm22767	chr4	-	132565788	NA	NA	NA	NA	NA	NA	NA	NA	0	204	0	9	113	0.079646	7.5158e-05	0.079646
XR_004942348.1	17-18	Gm25053	chr4	-	56897740	1	951	0.00105152	164	528	0.310606	1.11438e-72	0.309555	3	411	0.00729927	176	629	0.279809	1.34316e-29	0.27251
XR_004942400.1	2024-10-12	Gm23287	chr4	+	117068052	2	878	0.0022779	2	32	0.0625	0.000217253	0.0602221	NA	NA	NA	NA	NA	NA	NA	NA
XR_004942408.1	31-32	Gm23412	chr4	-	83204116	0	3822	0	200	611	0.327332	7.0683e-187	0.327332	0	3380	0	223	763	0.292267	1.20848e-177	0.292267
XR_004942410.1	85-86	Gm24317	chr4	+	15383233	0	611	0	7	24	0.291667	4.33145e-11	0.291667	0	366	0	8	28	0.285714	2.31797e-10	0.285714
XR_004942413.1	30-31	Gm22685	chr4	+	49289328	0	57	0	13	72	0.180556	0.000301176	0.180556	0	50	0	26	82	0.317073	6.85347e-07	0.317073
XR_004942781.1	31-32	Gm22618	chr5	-	50447797	0	130	0	44	78	0.564103	5.22947e-24	0.564103	0	101	0	41	74	0.554054	6.7518e-20	0.554054
XR_004942781.1	2024-09-10	Gm22618	chr5	-	50447819	0	12	0	41	53	0.773585	6.71371e-07	0.773585	0	10	0	38	50	0.76	8.57689e-06	0.76
XR_004942781.1	96-97	Gm22618	chr5	-	50447732	0	74	0	3	15	0.2	0.00400655	0.2	NA	NA	NA	NA	NA	NA	NA	NA
XR_004942787.1	40	Gm24538	chr5	-	29686590	0	124	0	10	11	0.909091	2.79321e-14	0.909091	0	93	0	8	12	0.666667	1.77535e-09	0.666667
XR_004942813.1	85	Gm22270	chr5	+	108053127	0	52	0	25	27	0.925926	1.40486e-18	0.925926	0	37	0	35	39	0.897436	1.50792e-17	0.897436
XR_004942814.1	42	Gm26387	chr5	+	108055252	0	103	0	10	76	0.131579	0.000132491	0.131579	NA	NA	NA	NA	NA	NA	NA	NA
XR_004942814.1	85	Gm26387	chr5	+	108055295	NA	NA	NA	NA	NA	NA	NA	NA	0	13	0	6	7	0.857143	0.000180599	0.857143
XR_004942817.1	26-27	Gm25091	chr5	+	146771670	0	66	0	9	52	0.173077	0.000411492	0.173077	0	86	0	6	61	0.0983607	0.00439338	0.0983607
XR_004942822.1	44-45	Gm23245	chr5	+	129866647	0	84	0	5	45	0.111111	0.00443898	0.111111	0	70	0	10	56	0.178571	0.000184821	0.178571
XR_004942857.1	101-103	Gm26079	chr5	-	110839945	NA	NA	NA	NA	NA	NA	NA	NA	1	292	0.00342466	9	133	0.0676692	0.000210144	0.0642445
XR_004942857.1	16	Gm26079	chr5	-	110840032	3	1230	0.00243902	676	781	0.865557	0	0.863118	3	642	0.0046729	440	516	0.852713	1.19294e-190	0.84804
XR_004942858.1	108-109	Gm25492	chr5	-	135082862	0	332	0	5	53	0.0943396	4.17865e-05	0.0943396	NA	NA	NA	NA	NA	NA	NA	NA
XR_004942858.1	14-15	Gm25492	chr5	-	135082956	1	3053	0.000327547	150	993	0.151057	3.844e-104	0.15073	0	804	0	125	716	0.174581	2.57815e-44	0.174581
XR_004942870.1	34-35	Gm24525	chr5	-	7227822	0	424	0	49	201	0.243781	8.38332e-27	0.243781	0	426	0	47	235	0.2	2.97777e-23	0.2
XR_004942871.1	2024-04-06	Gm24407	chr5	+	115628318	0	592	0	29	155	0.187097	1.65164e-21	0.187097	3	1743	0.00172117	43	231	0.186147	1.66904e-66	0.184426
XR_004942871.1	59	Gm24407	chr5	+	115628371	0	4326	0	31	602	0.051495	2.48022e-29	0.051495	NA	NA	NA	NA	NA	NA	NA	NA
XR_004942871.1	70-73	Gm24407	chr5	+	115628385	34	4181	0.00813203	261	405	0.644444	0	0.636312	96	11121	0.00863232	420	629	0.667727	0	0.659094
XR_004942871.1	79	Gm24407	chr5	+	115628391	8	3270	0.00244648	168	394	0.426396	1.63249e-302	0.423949	16	8110	0.00197287	213	583	0.365352	0	0.363379
XR_004942872.1	70-73	Gm24265	chr5	+	115627590	42	4423	0.00949582	267	412	0.648058	0	0.638562	98	11243	0.00871653	459	677	0.677991	0	0.669275
XR_004942872.1	79	Gm24265	chr5	+	115627596	8	3511	0.00227855	173	406	0.426108	0	0.42383	16	8240	0.00194175	278	639	0.435055	0	0.433113
XR_382110.4	691	Gm32420	chr13	-	21399674	0	100	0	2	7	0.285714	0.00370305	0.285714	0	25	0	13	31	0.419355	0.000109134	0.419355
XR_875921.2	872-873	Gm41421	chr16	+	13255240	0	74	0	19	30	0.633333	1.81766e-13	0.633333	0	50	0	26	42	0.619048	2.93878e-12	0.619048
NM_001005510.2	13267-13268	Syne2	chr12	+	76069097	0	37	0	21	131	0.160305	0.00364716	0.160305	NA	NA	NA	NA	NA	NA	NA	NA
NM_001005867.1	3607-3608	Zmiz2	chr11	+	6355813	0	21	0	26	28	0.928571	6.47889e-12	0.928571	0	11	0	16	18	0.888889	2.25451e-06	0.888889
NM_001024716.1	763-764	Triobp	chr15	+	78877388	0	145	0	36	137	0.262774	3.39245e-13	0.262774	0	72	0	18	73	0.246575	1.31797e-06	0.246575
NM_001025156.2	3398-3399	Ccdc93	chr1	+	121430332	NA	NA	NA	NA	NA	NA	NA	NA	0	25	0	18	20	0.9	1.1073e-10	0.9
NM_001030307.2	483-484	Dkc1	chrX	+	74142122	NA	NA	NA	NA	NA	NA	NA	NA	0	9	0	6	7	0.857143	0.000874126	0.857143
NM_001039129.5	569	Hnrnpa1	chr15	+	103150518	NA	NA	NA	NA	NA	NA	NA	NA	0	344	0	12	173	0.0693642	1.5172e-06	0.0693642
NM_001042491.2	1257-1260	Anapc5	chr5	-	122940202	NA	NA	NA	NA	NA	NA	NA	NA	0	53	0	8	48	0.166667	0.00186718	0.166667
NM_001080813.2	4655-4656	Rab11fip1	chr8	-	27632110	NA	NA	NA	NA	NA	NA	NA	NA	0	24	0	9	27	0.333333	0.00154055	0.333333
NM_001081056.3	5077	Xpot	chr10	-	121424365	NA	NA	NA	NA	NA	NA	NA	NA	0	17	0	7	10	0.7	0.000135131	0.7
NM_001081088.2	3123	Lrp2	chr2	-	69340887	0	129	0	14	255	0.054902	0.00286602	0.054902	NA	NA	NA	NA	NA	NA	NA	NA
NM_001081088.2	748	Lrp2	chr2	-	69367899	0	220	0	29	388	0.0747423	1.48445e-06	0.0747423	0	292	0	25	250	0.1	2.01161e-09	0.1
NM_001081088.2	791	Lrp2	chr2	-	69366443	0	181	0	27	340	0.0794118	6.80017e-06	0.0794118	0	207	0	16	220	0.0727273	1.8742e-05	0.0727273
NM_001081117.2	1068	Mki67	chr7	-	135309622	NA	NA	NA	NA	NA	NA	NA	NA	0	163	0	8	101	0.0792079	0.00038437	0.0792079
NM_001081750.2	1635-1636	Zfp664	chr5	+	124963241	0	53	0	42	90	0.466667	2.92684e-11	0.466667	0	77	0	29	49	0.591837	1.01386e-15	0.591837
NM_001100591.1	7856-7858	Rc3h2	chr2	-	37261190	NA	NA	NA	NA	NA	NA	NA	NA	0	83	0	11	68	0.161765	9.54891e-05	0.161765
NM_001102446.2	1094	Alas2	chrX	+	149346838	0	249	0	32	620	0.0516129	1.60458e-05	0.0516129	0	356	0	24	410	0.0585366	2.21474e-07	0.0585366
NM_001102446.2	1154-1155	Alas2	chrX	+	149346899	0	161	0	31	285	0.108772	5.0002e-07	0.108772	0	222	0	20	200	0.1	1.93325e-07	0.1
NM_001102446.2	804	Alas2	chrX	+	149341091	0	212	0	41	275	0.149091	1.6318e-11	0.149091	0	232	0	27	189	0.142857	1.3541e-10	0.142857
NM_001103171.1	11585-11586	Myo15a	chr11	+	60419066	0	8	0	5	5	1	0.000777001	1	NA	NA	NA	NA	NA	NA	NA	NA
NM_001110499.1	3203	Canx	chr11	-	50185866	NA	NA	NA	NA	NA	NA	NA	NA	0	97	0	6	66	0.0909091	0.00382822	0.0909091
NM_001111066.1	455	Fkbp8	chr8	+	70983665	0	216	0	6	112	0.0535714	0.00144843	0.0535714	NA	NA	NA	NA	NA	NA	NA	NA
NM_001111274.1	4960	Igf1	chr10	+	87770830	NA	NA	NA	NA	NA	NA	NA	NA	0	56	0	25	80	0.3125	2.71594e-07	0.3125
NM_001112738.1	1559-1560	Atp5c1	chr2	-	10063879	NA	NA	NA	NA	NA	NA	NA	NA	0	208	0	10	159	0.0628931	0.000197511	0.0628931
NM_001113515.3	4203	Col2a1	chr15	-	97874584	0	495	0	20	255	0.0784314	2.56091e-10	0.0784314	0	125	0	27	184	0.146739	3.61322e-07	0.146739
NM_001113549.1	2608	Ltbp4	chr7	-	27022358	0	69	0	5	28	0.178571	0.001525	0.178571	NA	NA	NA	NA	NA	NA	NA	NA
NM_001114140.1	4831-4833	Tcf20	chr15	-	82736802	0	85	0	16	199	0.080402	0.00279595	0.080402	0	127	0	7	111	0.0630631	0.00432593	0.0630631
NM_001122736.2	2855	Igf2	chr7	-	142205587	0	277	0	61	263	0.231939	1.53711e-21	0.231939	0	119	0	35	154	0.227273	2.93197e-10	0.227273
NM_001122736.2	3144	Igf2	chr7	-	142205298	0	105	0	7	91	0.0769231	0.00409124	0.0769231	NA	NA	NA	NA	NA	NA	NA	NA
NM_001135198.2	2861	Iho1	chr9	-	108280892	NA	NA	NA	NA	NA	NA	NA	NA	0	288	0	5	88	0.0568182	0.000642475	0.0568182
NM_001136081.2	866-868	Ssrp1	chr2	+	84871031	NA	NA	NA	NA	NA	NA	NA	NA	0	94	0	8	100	0.08	0.00432843	0.08
NM_001136085.2	1677-1678	Uba1	chrX	+	20539083	1	276	0.00362319	26	390	0.0666667	0.000111373	0.0630435	NA	NA	NA	NA	NA	NA	NA	NA
NM_001145900.1	1935-1936	Btbd6	chr12	+	112942511	0	16	0	6	6	1	1.34025e-05	1	NA	NA	NA	NA	NA	NA	NA	NA
NM_001159516.2	723-726	Qki	chr17	-	10492984	NA	NA	NA	NA	NA	NA	NA	NA	2	347	0.00576369	26	240	0.108333	3.10751e-08	0.10257
NM_001159521.3	1585-1586	Plxnb2	chr15	-	89050658	0	93	0	6	65	0.0923077	0.00420806	0.0923077	NA	NA	NA	NA	NA	NA	NA	NA
NM_001159887.1	410-411	Ociad1	chr5	+	73460964	NA	NA	NA	NA	NA	NA	NA	NA	0	98	0	8	81	0.0987654	0.00144203	0.0987654
NM_001160400.1	1638	Megf8	chr7	+	25030161	0	71	0	6	49	0.122449	0.0038283	0.122449	NA	NA	NA	NA	NA	NA	NA	NA
NM_001161724.1	324-325	Ilk	chr7	+	105389444	NA	NA	NA	NA	NA	NA	NA	NA	0	166	0	8	101	0.0792079	0.000350722	0.0792079
NM_001164184.1	447-448	Lsr	chr7	-	30671580	0	105	0	11	82	0.134146	7.71435e-05	0.134146	NA	NA	NA	NA	NA	NA	NA	NA
NM_001164798.1	1577	Slc38a10	chr11	-	120001816	0	219	0	12	144	0.0833333	1.13948e-05	0.0833333	NA	NA	NA	NA	NA	NA	NA	NA
NM_001167921.1	59-60	Gtf2e2	chr8	+	34222001	0	4	0	26	28	0.928571	0.00041713	0.928571	0	13	0	20	24	0.833333	6.68076e-07	0.833333
NM_001170911.1	166-167	Prr13	chr15	+	102368846	0	26	0	16	28	0.571429	1.44214e-06	0.571429	0	29	0	11	17	0.647059	9.27682e-07	0.647059
NM_001173506.1	3124	Map1a	chr2	+	121132560	0	92	0	12	113	0.106195	0.000596592	0.106195	0	40	0	7	38	0.184211	0.00477696	0.184211
NM_001185020.1	4811	Wnk1	chr6	-	119925675	0	51	0	31	142	0.21831	2.74405e-05	0.21831	0	98	0	17	85	0.2	8.44487e-07	0.2
NM_001195006.2	1654	Ndrg4	chr8	+	96440454	NA	NA	NA	NA	NA	NA	NA	NA	0	74	0	4	23	0.173913	0.00255567	0.173913
NM_001195006.2	1966	Ndrg4	chr8	+	96440766	0	64	0	18	191	0.0942408	0.00445244	0.0942408	0	75	0	7	69	0.101449	0.00491114	0.101449
NM_001204875.2	578	Set	chr2	+	29959339	NA	NA	NA	NA	NA	NA	NA	NA	0	242	0	9	171	0.0526316	0.000315173	0.0526316
NM_001206367.1	645	Gsn	chr2	+	35180430	1	675	0.00148148	195	780	0.25	3.87371e-43	0.248519	0	410	0	73	303	0.240924	2.6208e-30	0.240924
NM_001277113.1	352	Rpl22	chr4	+	152416738	0	128	0	44	790	0.0556962	0.00113612	0.0556962	0	576	0	30	549	0.0546448	2.96184e-10	0.0546448
NM_001277992.1	539	Stk16	chr1	+	75188736	0	51	0	24	68	0.352941	1.7288e-07	0.352941	0	33	0	11	31	0.354839	0.000113869	0.354839
NM_001289522.2	1346-1347	Cad	chr5	+	31217904	0	17	0	10	13	0.769231	9.51905e-06	0.769231	NA	NA	NA	NA	NA	NA	NA	NA
NM_001289895.2	1588	Tns1	chr1	-	74020153	0	109	0	13	115	0.113043	0.00012137	0.113043	NA	NA	NA	NA	NA	NA	NA	NA
NM_001290745.1	2007	Nckap1	chr2	-	80356012	NA	NA	NA	NA	NA	NA	NA	NA	0	56	0	8	62	0.129032	0.004622	0.129032
NM_001301281.1	3771-3772	Agtrap	chr4	-	148161728	NA	NA	NA	NA	NA	NA	NA	NA	0	28	0	5	13	0.384615	0.00171738	0.384615
NM_001301643.1	2508-2509	Pitpnb	chr5	+	111535992	NA	NA	NA	NA	NA	NA	NA	NA	0	12	0	16	30	0.533333	0.000873358	0.533333
NM_001301853.2	1833	Stk11	chr10	+	79963827	0	181	0	12	178	0.0674157	0.00018197	0.0674157	NA	NA	NA	NA	NA	NA	NA	NA
NM_001302255.2	1278	Pmp22	chr11	+	63049867	0	82	0	95	253	0.375494	9.82045e-15	0.375494	0	158	0	22	93	0.236559	5.65431e-11	0.236559
NM_001302970.1	764	Ap2m1	chr16	+	20359999	NA	NA	NA	NA	NA	NA	NA	NA	0	354	0	13	259	0.0501931	1.14447e-05	0.0501931
NM_001305980.2	3526	Diaph1	chr18	-	37986643	NA	NA	NA	NA	NA	NA	NA	NA	0	68	0	12	87	0.137931	0.000683761	0.137931
NM_001310515.1	6880-6881	Mbnl3	chrX	-	50204072	NA	NA	NA	NA	NA	NA	NA	NA	0	11	0	10	15	0.666667	0.000565352	0.666667
NM_001313698.1	706	Bcap31	chrX	-	72732357	NA	NA	NA	NA	NA	NA	NA	NA	0	514	0	18	308	0.0584416	1.54061e-08	0.0584416
NM_001313983.1	1807-1808	Thra	chr11	+	98659162	0	61	0	10	74	0.135135	0.00182424	0.135135	NA	NA	NA	NA	NA	NA	NA	NA
NM_001317385.1	1268-1269	Prdx2	chr8	+	85701155	0	15	0	68	79	0.860759	8.31238e-11	0.860759	0	24	0	50	55	0.909091	1.04568e-15	0.909091
NM_001317385.1	945	Prdx2	chr8	+	85700831	NA	NA	NA	NA	NA	NA	NA	NA	0	336	0	17	311	0.0546624	3.09216e-06	0.0546624
NM_001329860.1	1212	Gpx3	chr11	+	54800807	0	524	0	36	530	0.0679245	9.68404e-12	0.0679245	0	225	0	22	271	0.0811808	1.12095e-06	0.0811808
NM_001331051.2	1887	Hdgf	chr3	+	87823138	0	44	0	9	55	0.163636	0.00367319	0.163636	NA	NA	NA	NA	NA	NA	NA	NA
NM_001347342.2	3746-3747	Nr2c2	chr6	+	92146034	0	11	0	25	41	0.609756	0.000215846	0.609756	0	28	0	8	17	0.470588	0.00011278	0.470588
NM_001347453.2	2234-2235	Vps29	chr5	+	122502513	NA	NA	NA	NA	NA	NA	NA	NA	0	10	0	9	12	0.75	0.000442282	0.75
NM_001348035.1	1554	Cct5	chr15	-	31592508	NA	NA	NA	NA	NA	NA	NA	NA	0	126	0	9	138	0.0652174	0.00256242	0.0652174
NM_001348055.2	2037	Fech	chr18	-	64590393	NA	NA	NA	NA	NA	NA	NA	NA	0	106	0	9	102	0.0882353	0.00135931	0.0882353
NM_001348167.2	3416	Lars2	chr9	+	123290928	NA	NA	NA	NA	NA	NA	NA	NA	5	855	0.00584795	56	153	0.366013	2.32809e-66	0.360165
NM_001348167.2	3418-3419	Lars2	chr9	+	123290931	0	448	0	2	7	0.285714	0.000203321	0.285714	5	854	0.0058548	57	153	0.372549	1.22642e-67	0.366694
NM_001348167.2	3435	Lars2	chr9	+	123290947	0	324	0	6	9	0.666667	4.64107e-11	0.666667	0	658	0	261	379	0.688654	1.5224e-152	0.688654
NM_001348167.2	3474-3477	Lars2	chr9	+	123290989	6	627	0.00956938	82	107	0.766355	6.6732e-110	0.756786	4	1569	0.00254939	5755	6983	0.824144	0	0.821595
NM_001348167.2	3481-3484	Lars2	chr9	+	123290996	1	604	0.00165563	91	120	0.758333	6.52582e-113	0.756678	5	1513	0.00330469	6055	7749	0.781391	0	0.778086
NM_001348167.2	3526-3527	Lars2	chr9	+	123291039	3	400	0.0075	90	126	0.714286	1.91975e-72	0.706786	3	954	0.00314465	6343	8299	0.764309	0	0.761164
NM_001348167.2	3542-3543	Lars2	chr9	+	123291055	1	576	0.00173611	74	87	0.850575	3.10752e-118	0.848839	5	1396	0.00358166	4747	5642	0.841368	0	0.837787
NM_001348167.2	3546	Lars2	chr9	+	123291058	1	587	0.00170358	58	87	0.666667	2.0381e-91	0.664963	0	1357	0	3742	5755	0.650217	0	0.650217
NM_001348167.2	3554	Lars2	chr9	+	123291066	3	679	0.00441826	77	156	0.49359	5.81294e-77	0.489171	4	1547	0.00258565	4455	9471	0.470383	3.09687e-264	0.467798
NM_001348167.2	3565	Lars2	chr9	+	123291077	2	729	0.00274348	189	254	0.744094	8.27636e-145	0.741351	2	1650	0.00121212	12695	15831	0.801908	0	0.800696
NM_001348167.2	3580	Lars2	chr9	+	123291092	4	733	0.00545703	389	453	0.85872	3.02681e-201	0.853263	5	1593	0.00313873	30960	34871	0.887844	0	0.884705
NM_001348167.2	3594	Lars2	chr9	+	123291106	6	585	0.0102564	462	593	0.779089	4.08663e-160	0.768833	1	1130	0.000884956	38556	47902	0.804893	0	0.804008
NM_001348167.2	3623-3624	Lars2	chr9	+	123291136	4	543	0.00736648	618	681	0.907489	3.32408e-214	0.900123	3	1149	0.00261097	48558	53747	0.903455	0	0.900844
NM_001348167.2	3644	Lars2	chr9	+	123291156	2	349	0.00573066	46	77	0.597403	1.11398e-48	0.591672	4	744	0.00537634	4311	5924	0.727718	0	0.722341
NM_001348167.2	3654-3655	Lars2	chr9	+	123291167	0	306	0	8	47	0.170213	5.69613e-08	0.170213	0	666	0	388	3089	0.125607	1.1812e-35	0.125607
NM_001348167.2	3674-3675	Lars2	chr9	+	123291187	3	344	0.00872093	91	106	0.858491	7.15129e-78	0.84977	5	884	0.00565611	5160	5782	0.892425	0	0.886769
NM_001348167.2	3692	Lars2	chr9	+	123291204	1	315	0.0031746	14	109	0.12844	6.58085e-09	0.125266	0	870	0	488	6203	0.0786716	1.27782e-29	0.0786716
NM_001348167.2	3699-3700	Lars2	chr9	+	123291212	1	297	0.003367	91	105	0.866667	3.68777e-72	0.8633	2	824	0.00242718	5382	6184	0.87031	0	0.867883
NM_001348167.2	3702-3703	Lars2	chr9	+	123291215	0	246	0	92	109	0.844037	4.12805e-68	0.844037	2	704	0.00284091	5279	6354	0.830815	0	0.827974
NM_001355045.1	268-270	Rcn3	chr7	-	44740952	0	177	0	5	90	0.0555556	0.00403584	0.0555556	NA	NA	NA	NA	NA	NA	NA	NA
NM_001355110.2	531	Gata3	chr2	-	9882451	0	49	0	19	89	0.213483	0.000111054	0.213483	NA	NA	NA	NA	NA	NA	NA	NA
NM_001355516.1	423	Rps21	chr2	+	179900074	0	781	0	105	1807	0.0581074	1.62137e-17	0.0581074	0	1682	0	65	1259	0.0516283	4.25443e-25	0.0516283
NM_001357925.1	517	Mtdh	chr15	+	34083381	0	38	0	34	227	0.14978	0.00350695	0.14978	0	46	0	17	94	0.180851	0.000675762	0.180851
NM_001358924.2	2215	Ctcf	chr8	+	106406757	NA	NA	NA	NA	NA	NA	NA	NA	0	45	0	19	49	0.387755	5.23216e-07	0.387755
NM_001359232.1	5837-5838	Arhgef12	chr9	-	42879780	0	65	0	279	332	0.840361	3.37355e-42	0.840361	0	144	0	140	157	0.89172	2.71723e-67	0.89172
NM_001359593.1	690-691	Fam20c	chr5	+	138741526	0	62	0	15	64	0.234375	1.55027e-05	0.234375	NA	NA	NA	NA	NA	NA	NA	NA
NM_001359934.1	2619-2620	Zfp445	chr9	-	122681665	NA	NA	NA	NA	NA	NA	NA	NA	0	34	0	7	21	0.333333	0.000573012	0.333333
NM_001360115.2	648	Rps19	chr7	+	24588376	0	417	0	63	374	0.168449	1.5906e-22	0.168449	0	474	0	22	221	0.0995475	5.36287e-12	0.0995475
NM_001360584.1	131-132	Rps24	chr14	+	24541868	0	303	0	229	2474	0.0925627	9.51628e-13	0.0925627	2	1429	0.00139958	103	1400	0.0735714	8.92179e-24	0.0721718
NM_001360584.1	250-252	Rps24	chr14	+	24542079	0	140	0	72	1199	0.06005	0.000279364	0.06005	0	682	0	37	615	0.0601626	5.6863e-13	0.0601626
NM_001360783.1	378	Degs1	chr1	-	182106941	NA	NA	NA	NA	NA	NA	NA	NA	0	35	0	9	34	0.264706	0.000925522	0.264706
NM_001361503.1	1331-1333	Aldh1a1	chr19	+	20597365	NA	NA	NA	NA	NA	NA	NA	NA	0	77	0	7	70	0.1	0.00470895	0.1
NM_001362899.1	2214-2215	Actr2	chr11	-	20013773	NA	NA	NA	NA	NA	NA	NA	NA	0	75	0	13	64	0.203125	2.01807e-05	0.203125
NM_001364415.1	3773-3774	Rbm25	chr12	+	83729335	NA	NA	NA	NA	NA	NA	NA	NA	0	79	0	9	43	0.209302	4.6236e-05	0.209302
NM_001364855.1	2394	Mlc1	chr15	-	88840476	0	24	0	12	14	0.857143	3.36107e-08	0.857143	NA	NA	NA	NA	NA	NA	NA	NA
NM_001368679.1	2884-2885	Dnm1	chr2	-	32199416	0	76	0	9	63	0.142857	0.000577604	0.142857	NA	NA	NA	NA	NA	NA	NA	NA
NM_001368931.2	2751	Mprip	chr11	+	59645853	0	134	0	9	143	0.0629371	0.00229705	0.0629371	0	105	0	8	105	0.0761905	0.0034017	0.0761905
NM_001369066.1	2748-2749	Ermap	chr4	-	119034434	NA	NA	NA	NA	NA	NA	NA	NA	0	49	0	6	36	0.166667	0.00445359	0.166667
NM_001372500.1	405-406	Epn1	chr7	+	5086734	0	135	0	14	97	0.14433	2.77944e-06	0.14433	NA	NA	NA	NA	NA	NA	NA	NA
NM_001373944.1	2454	Syt7	chr19	+	10425966	0	27	0	10	19	0.526316	2.26619e-05	0.526316	NA	NA	NA	NA	NA	NA	NA	NA
NM_001374756.1	2460-2461	Dnajb12	chr10	+	59734571	0	5	0	7	7	1	0.00126263	1	NA	NA	NA	NA	NA	NA	NA	NA
NM_001384235.1	236-237	Stmp1	chr6	+	35238203	0	28	0	21	36	0.583333	1.35446e-07	0.583333	1	20	0.05	17	23	0.73913	2.05353e-05	0.68913
NM_001393397.1	13516	Zbtb20	chr16	+	43449920	NA	NA	NA	NA	NA	NA	NA	NA	0	45	0	13	33	0.393939	2.59945e-06	0.393939
NM_001393397.1	13714-13715	Zbtb20	chr16	+	43450119	NA	NA	NA	NA	NA	NA	NA	NA	0	161	0	7	102	0.0686275	0.00115905	0.0686275
NM_001401136.1	3675-3676	Dpp8	chr9	+	64988515	NA	NA	NA	NA	NA	NA	NA	NA	0	26	0	5	14	0.357143	0.00304252	0.357143
NM_001401293.2	5250	Macf1	chr4	-	123291098	0	40	0	45	105	0.428571	1.50706e-08	0.428571	0	66	0	27	59	0.457627	2.63903e-11	0.457627
NM_001401341.1	1236-1237	Ankrd17	chr5	-	90438873	NA	NA	NA	NA	NA	NA	NA	NA	1	136	0.00735294	13	119	0.109244	0.00100916	0.101891
NM_001404870.1	1051-1052	Agpat3	chr10	-	78110052	0	16	0	21	44	0.477273	0.000252067	0.477273	0	21	0	8	12	0.666667	3.56521e-05	0.666667
NM_001407441.1	458	Rps12	chr10	-	23661525	0	1057	0	181	1749	0.103488	1.68437e-39	0.103488	1	1825	0.000547945	65	928	0.0700431	8.33441e-29	0.0694952
NM_001407444.1	489-490	Rps12	chr10	-	23661352	2	396	0.00505051	18	216	0.0833333	6.78681e-07	0.0782828	0	229	0	10	191	0.052356	0.00033164	0.052356
NM_001407444.1	492	Rps12	chr10	-	23661350	0	398	0	179	219	0.817352	1.34477e-116	0.817352	0	230	0	155	192	0.807292	4.21147e-80	0.807292
NM_001407444.1	500-502	Rps12	chr10	-	23661340	2	434	0.00460829	204	250	0.816	4.3975e-109	0.811392	0	240	0	176	213	0.826291	3.53447e-89	0.826291
NM_001410033.1	184	Hdgf	chr3	+	87820403	NA	NA	NA	NA	NA	NA	NA	NA	0	87	0	9	103	0.0873786	0.00342095	0.0873786
NM_001414256.1	1377-1378	Crim1	chr17	+	78620661	0	88	0	55	163	0.337423	9.47328e-13	0.337423	0	86	0	37	114	0.324561	4.45269e-11	0.324561
NM_001416207.1	1341-1343	Fam91a1	chr15	+	58304388	NA	NA	NA	NA	NA	NA	NA	NA	0	34	0	4	11	0.363636	0.00221484	0.363636
NM_001416548.1	1510-1511	Rrm2b	chr15	-	37943824	0	126	0	33	578	0.0570934	0.00125949	0.0570934	2	486	0.00411523	19	343	0.0553936	1.06637e-05	0.0512784
NM_001416758.1	3363	Dvl3	chr16	+	20351378	0	87	0	4	20	0.2	0.000938843	0.2	NA	NA	NA	NA	NA	NA	NA	NA
NM_001417207.1	420-421	Rpl18	chr7	+	45370224	0	331	0	5	88	0.0568182	0.000372847	0.0568182	0	191	0	4	58	0.0689655	0.00271375	0.0689655
NM_001417226.1	605	Rps5	chr7	+	12659718	0	258	0	56	478	0.117155	9.51781e-12	0.117155	1	281	0.00355872	34	230	0.147826	4.17648e-10	0.144267
NM_001417226.1	738	Rps5	chr7	+	12660381	NA	NA	NA	NA	NA	NA	NA	NA	0	462	0	18	359	0.0501393	2.67219e-07	0.0501393
NM_001418174.1	3337-3338	Mob1a	chr6	+	83319676	NA	NA	NA	NA	NA	NA	NA	NA	0	45	0	14	51	0.27451	5.40212e-05	0.27451
NM_001418334.1	372	Taf10	chr7	-	105393077	0	196	0	9	105	0.0857143	6.06672e-05	0.0857143	NA	NA	NA	NA	NA	NA	NA	NA
NM_001418641.1	437-438	Pdrg1	chr2	-	152851604	NA	NA	NA	NA	NA	NA	NA	NA	0	27	0	4	11	0.363636	0.00447064	0.363636
NM_001419342.1	36-38	Atp6v0b	chr4	-	117744476	0	61	0	9	35	0.257143	5.44582e-05	0.257143	NA	NA	NA	NA	NA	NA	NA	NA
NM_007467.4	1080	Aplp1	chr7	-	30140535	0	64	0	6	30	0.2	0.000729259	0.2	NA	NA	NA	NA	NA	NA	NA	NA
NM_007505.2	760	Atp5a1	chr18	+	77866329	NA	NA	NA	NA	NA	NA	NA	NA	0	202	0	15	227	0.0660793	5.69821e-05	0.0660793
NM_007573.2	323-324	C1qbp	chr11	-	70873125	NA	NA	NA	NA	NA	NA	NA	NA	0	126	0	6	83	0.0722892	0.00350556	0.0722892
NM_007741.2	2568-2572	Col9a2	chr4	+	120912348	0	138	0	13	68	0.191176	2.38988e-07	0.191176	NA	NA	NA	NA	NA	NA	NA	NA
NM_007743.3	2874	Col1a2	chr6	+	4534649	NA	NA	NA	NA	NA	NA	NA	NA	0	443	0	25	396	0.0631313	4.66811e-09	0.0631313
NM_007748.5	472-473	Cox6a1	chr5	-	115483776	0	146	0	5	63	0.0793651	0.00221955	0.0793651	NA	NA	NA	NA	NA	NA	NA	NA
NM_007907.2	1289-1291	Eef2	chr10	+	81015760	0	673	0	70	559	0.125224	7.66724e-26	0.125224	0	336	0	29	286	0.101399	7.32022e-11	0.101399
NM_008129.4	794	Gclm	chr3	+	122056276	NA	NA	NA	NA	NA	NA	NA	NA	0	59	0	7	50	0.14	0.00335219	0.14
NM_008143.3	633	Rack1	chr11	+	48694688	1	289	0.00346021	30	428	0.0700935	3.8567e-05	0.0666333	0	172	0	14	223	0.0627803	0.000278105	0.0627803
NM_008467.4	1947-1948	Kpna4	chr3	-	68981332	NA	NA	NA	NA	NA	NA	NA	NA	0	63	0	22	88	0.25	1.96476e-06	0.25
NM_008503.5	918-919	Rps2	chr17	+	24940821	0	474	0	22	287	0.0766551	2.86684e-10	0.0766551	0	314	0	14	165	0.0848485	2.2753e-07	0.0848485
NM_008774.3	944	Pabpc1	chr15	-	36605712	0	934	0	112	1271	0.0881196	1.81571e-28	0.0881196	0	1124	0	56	764	0.0732984	2.86729e-23	0.0732984
NM_008920.4	756-758	Prg2	chr2	+	84813896	0	226	0	20	369	0.0542005	5.79087e-05	0.0542005	3	348	0.00862069	23	367	0.0626703	0.000253081	0.0540496
NM_009030.3	1696-1701	Rbbp4	chr4	-	129203599	NA	NA	NA	NA	NA	NA	NA	NA	0	110	0	5	57	0.0877193	0.00410918	0.0877193
NM_009080.2	71-72	Rpl26	chr11	+	68793108	0	136	0	103	1044	0.098659	1.7937e-06	0.098659	0	515	0	60	672	0.0892857	4.51412e-16	0.0892857
NM_009094.2	147	Rps4x	chrX	-	101231925	0	296	0	52	915	0.0568306	3.24566e-07	0.0568306	NA	NA	NA	NA	NA	NA	NA	NA
NM_009094.2	580-582	Rps4x	chrX	-	101230043	1	134	0.00746269	45	461	0.0976139	0.00113172	0.0901512	0	331	0	39	330	0.118182	5.19145e-13	0.118182
NM_009103.3	1874	Rrm1	chr7	+	102109910	NA	NA	NA	NA	NA	NA	NA	NA	0	80	0	12	107	0.11215	0.000931105	0.11215
NM_009224.6	1551	Snrnp70	chr7	-	45026011	0	23	0	10	32	0.3125	0.00220565	0.3125	0	41	0	4	14	0.285714	0.00293501	0.285714
NM_009305.2	1798-1799	Syp	chrX	+	7518812	0	105	0	56	113	0.495575	1.4282e-20	0.495575	0	93	0	13	36	0.361111	9.81496e-09	0.361111
NM_009388.6	895-896	Tkt	chr14	+	30290125	0	530	0	27	513	0.0526316	3.34578e-09	0.0526316	0	392	0	25	394	0.0634518	2.14583e-08	0.0634518
NM_009429.3	607	Tpt1	chr14	+	76084718	0	526	0	112	1425	0.0785965	1.52546e-16	0.0785965	0	1281	0	67	895	0.0748603	3.12148e-27	0.0748603
NM_009438.5	111	Rpl13a	chr7	-	44776928	1	699	0.00143062	47	840	0.0559524	2.2427e-09	0.0545218	NA	NA	NA	NA	NA	NA	NA	NA
NM_009735.3	748	B2m	chr2	+	121983453	0	55	0	30	204	0.147059	0.000472572	0.147059	0	252	0	16	159	0.100629	1.55003e-07	0.100629
NM_009777.3	229	C1qb	chr4	-	136609569	0	66	0	8	38	0.210526	0.000189861	0.210526	NA	NA	NA	NA	NA	NA	NA	NA
NM_009818.1	179-180	Ctnna1	chr18	+	35287400	NA	NA	NA	NA	NA	NA	NA	NA	0	75	0	16	102	0.156863	8.59964e-05	0.156863
NM_010240.2	257	Ftl1	chr7	-	45109054	1	1518	0.000658762	84	1200	0.07	1.93074e-24	0.0693412	0	539	0	43	727	0.0591472	2.53724e-11	0.0591472
NM_010325.3	2332	Got2	chr8	-	96590814	0	79	0	8	68	0.117647	0.00165925	0.117647	0	82	0	7	53	0.132075	0.00111349	0.132075
NM_010380.3	1444	H2-D1	chr17	+	35486181	0	208	0	10	177	0.0564972	0.000366324	0.0564972	NA	NA	NA	NA	NA	NA	NA	NA
NM_010683.2	1541-1542	Lamc1	chr1	-	153126850	1	117	0.00854701	83	231	0.359307	1.33073e-12	0.35076	0	87	0	42	128	0.328125	1.26701e-11	0.328125
NM_010721.2	666	Lmnb1	chr18	+	56861476	NA	NA	NA	NA	NA	NA	NA	NA	0	59	0	9	52	0.173077	0.000728092	0.173077
NM_010721.2	707-708	Lmnb1	chr18	+	56861518	NA	NA	NA	NA	NA	NA	NA	NA	0	81	0	11	84	0.130952	0.000422356	0.130952
NM_010893.3	357	Neu1	chr17	+	35150953	NA	NA	NA	NA	NA	NA	NA	NA	0	7	0	8	11	0.727273	0.00377074	0.727273
NM_011231.2	52-54	Rabggtb	chr3	-	153617787	0	118	0	43	59	0.728814	3.77114e-28	0.728814	0	54	0	68	92	0.73913	1.93212e-21	0.73913
NM_011338.2	863-864	Ccl9	chr11	-	83465887	NA	NA	NA	NA	NA	NA	NA	NA	0	19	0	5	8	0.625	0.00069367	0.625
NM_011638.4	127	Tfrc	chr16	+	32427840	NA	NA	NA	NA	NA	NA	NA	NA	0	179	0	15	96	0.15625	6.48609e-08	0.15625
NM_011650.4	1288-1289	Tsn	chr1	-	118228212	NA	NA	NA	NA	NA	NA	NA	NA	0	57	0	8	39	0.205128	0.000463976	0.205128
NM_011843.2	1331-1332	Esyt1	chr10	-	128355522	0	39	0	10	49	0.204082	0.00182065	0.204082	NA	NA	NA	NA	NA	NA	NA	NA
NM_011975.4	206-208	Rpl27a	chr7	+	109119192	2	406	0.00492611	102	1220	0.0836066	3.90077e-08	0.0786804	4	651	0.00614439	60	872	0.0688073	3.62252e-09	0.0626629
NM_013492.3	1606	Clu	chr14	+	66218792	NA	NA	NA	NA	NA	NA	NA	NA	0	370	0	18	282	0.0638298	2.0427e-07	0.0638298
NM_013624.2	5615	Otog	chr7	+	45937865	1	179	0.00558659	11	79	0.139241	1.198e-05	0.133654	0	35	0	8	39	0.205128	0.00408213	0.205128
NM_013624.2	5944	Otog	chr7	+	45938194	0	121	0	6	87	0.0689655	0.00482866	0.0689655	NA	NA	NA	NA	NA	NA	NA	NA
NM_015734.2	7733-7734	Col5a1	chr2	+	27928854	0	55	0	28	72	0.388889	7.13592e-09	0.388889	0	25	0	15	50	0.3	0.0009872	0.3
NM_016774.3	1006	Atp5b	chr10	+	127922201	0	440	0	78	667	0.116942	1.02132e-18	0.116942	0	388	0	57	389	0.14653	8.17836e-19	0.14653
NM_016980.2	527	Rpl5	chr5	+	108051618	0	182	0	84	1032	0.0813953	6.96889e-07	0.0813953	1	627	0.0015949	32	486	0.0658436	1.13364e-09	0.0642487
NM_018796.3	388-389	Eef1b2	chr1	+	63216378	NA	NA	NA	NA	NA	NA	NA	NA	0	205	0	22	202	0.108911	1.1024e-07	0.108911
NM_018796.3	734	Eef1b2	chr1	+	63218013	0	108	0	41	291	0.140893	1.04524e-06	0.140893	1	395	0.00253165	24	248	0.0967742	6.32623e-09	0.0942425
NM_018853.3	400	Rplp1	chr9	-	61820633	6	3949	0.00151937	329	1041	0.316042	5.88914e-285	0.314523	2	1696	0.00117925	261	767	0.340287	9.9706e-140	0.339108
NM_019793.3	387	Tspan3	chr9	-	56054747	NA	NA	NA	NA	NA	NA	NA	NA	0	162	0	10	124	0.0806452	0.000189612	0.0806452
NM_022993.3	418-419	Lrp10	chr14	+	54702022	0	59	0	8	51	0.156863	0.0015542	0.156863	NA	NA	NA	NA	NA	NA	NA	NA
NM_023377.4	2423	Stard5	chr7	+	83291534	1	243	0.00411523	6	74	0.0810811	0.000477691	0.0769659	NA	NA	NA	NA	NA	NA	NA	NA
NM_024175.3	355-356	Rps23	chr13	+	91072562	0	483	0	87	1118	0.0778175	9.41375e-15	0.0778175	0	983	0	30	554	0.0541516	3.0308e-14	0.0541516
NM_024175.3	409	Rps23	chr13	+	91072705	0	752	0	294	1448	0.203039	4.07234e-59	0.203039	2	1496	0.0013369	156	776	0.201031	8.76825e-70	0.199694
NM_024452.2	6321-6322	Luzp1	chr4	+	136275422	0	18	0	21	35	0.6	7.29578e-06	0.6	0	24	0	7	14	0.5	0.000271944	0.5
NM_025294.5	3160-3161	Natd1	chr11	-	60794070	0	11	0	13	13	1	4.00618e-07	1	0	9	0	5	6	0.833333	0.001998	0.833333
NM_025974.3	109	Rpl14	chr9	+	120401241	0	413	0	211	1409	0.149752	5.55393e-26	0.149752	0	703	0	96	573	0.167539	3.52747e-36	0.167539
NM_026007.4	1187-1188	Eef1g	chr19	+	8954839	0	218	0	15	285	0.0526316	0.000169008	0.0526316	NA	NA	NA	NA	NA	NA	NA	NA
NM_027652.3	3515	Selenoi	chr5	+	30474137	NA	NA	NA	NA	NA	NA	NA	NA	0	7	0	4	4	1	0.0030303	1
NM_028759.1	1049-1050	Dcaf6	chr1	-	165227312	0	21	0	33	98	0.336735	0.000496738	0.336735	0	51	0	19	69	0.275362	7.92799e-06	0.275362
NM_028977.1	1758	Lrrc17	chr5	+	21780470	2	1080	0.00185185	11	146	0.0753425	1.29276e-14	0.0734906	NA	NA	NA	NA	NA	NA	NA	NA
NM_029337.2	878-879	Ep400	chr5	-	110903980	0	48	0	12	63	0.190476	0.000676636	0.190476	0	40	0	12	52	0.230769	0.000568808	0.230769
NM_029885.1	4417-4418	Gabpb2	chr3	-	95093346	0	8	0	57	60	0.95	2.23214e-08	0.95	0	32	0	32	34	0.941176	8.00617e-17	0.941176
NM_029934.4	142	Mboat7	chr7	-	3695844	0	29	0	9	30	0.3	0.00113859	0.3	NA	NA	NA	NA	NA	NA	NA	NA
NM_031868.2	378	Ppp1ca	chr19	+	4243168	NA	NA	NA	NA	NA	NA	NA	NA	0	194	0	15	288	0.0520833	0.000379918	0.0520833
NM_031868.2	405-406	Ppp1ca	chr19	+	4243196	0	321	0	49	802	0.0610973	4.43975e-08	0.0610973	0	271	0	44	433	0.101617	2.11816e-10	0.101617
NM_032398.2	1902	Plvap	chr8	-	71950511	0	31	0	11	32	0.34375	0.000209527	0.34375	NA	NA	NA	NA	NA	NA	NA	NA
NM_033268.4	2980	Actn2	chr13	-	12284317	38	917	0.0414395	20	209	0.0956938	0.00136336	0.0542543	NA	NA	NA	NA	NA	NA	NA	NA
NM_052835.4	582-584	Rpl10	chrX	+	73316571	0	382	0	53	542	0.097786	1.73783e-13	0.097786	0	551	0	33	333	0.0990991	3.61573e-15	0.0990991
NM_054040.3	931-933	Tulp4	chr17	+	6189355	0	85	0	21	184	0.11413	0.000233994	0.11413	0	148	0	12	114	0.105263	3.26543e-05	0.105263
NM_080455.4	5007-5008	Tshz2	chr2	+	169729381	0	20	0	29	32	0.90625	1.40562e-11	0.90625	0	28	0	28	29	0.965517	1.92901e-15	0.965517
NM_144868.3	6149	Pcnx3	chr19	-	5716247	0	23	0	6	13	0.461538	0.000880998	0.461538	NA	NA	NA	NA	NA	NA	NA	NA
NM_145151.3	2075	Crebzf	chr7	+	90094063	NA	NA	NA	NA	NA	NA	NA	NA	0	11	0	8	13	0.615385	0.0017499	0.615385
NM_145584.2	2762-2763	Spon1	chr7	+	113639207	0	6	0	10	10	1	0.000124875	1	0	13	0	8	11	0.727273	0.000224346	0.727273
NM_145625.3	2986-2989	Eif4b	chr15	+	102004743	0	10	0	35	48	0.729167	2.19256e-05	0.729167	0	38	0	18	21	0.857143	2.05399e-12	0.857143
NM_146036.2	482-483	Ahsa1	chr12	+	87317125	0	86	0	22	161	0.136646	4.74739e-05	0.136646	0	120	0	20	137	0.145985	1.70671e-06	0.145985
NM_146252.4	1850-1852	Tbc1d13	chr2	+	30040295	0	67	0	7	28	0.25	0.000107152	0.25	NA	NA	NA	NA	NA	NA	NA	NA
NM_153065.3	2453-2454	Ddx27	chr2	+	166876727	NA	NA	NA	NA	NA	NA	NA	NA	0	9	0	5	7	0.714286	0.00480769	0.714286
NM_153114.2	639	Otos	chr1	-	92572005	0	1727	0	101	894	0.112975	1.30888e-49	0.112975	0	933	0	57	524	0.108779	6.21768e-27	0.108779
NM_153582.5	2206	Cmtm4	chr8	-	105080351	NA	NA	NA	NA	NA	NA	NA	NA	0	51	0	17	53	0.320755	2.35187e-06	0.320755
NM_172471.2	3056	Itih5	chr2	+	10256468	0	52	0	18	141	0.12766	0.00256474	0.12766	0	80	0	11	64	0.171875	7.95365e-05	0.171875
NM_172471.2	4657	Itih5	chr2	+	10258069	0	92	0	55	341	0.16129	7.07761e-07	0.16129	0	183	0	18	152	0.118421	3.70944e-07	0.118421
NM_173865.3	3233-3234	Slc41a1	chr1	+	131775175	0	37	0	8	30	0.266667	0.000897363	0.266667	NA	NA	NA	NA	NA	NA	NA	NA
NM_175380.5	2177	Gpd1l	chr9	-	114730623	0	27	0	11	35	0.314286	0.000820872	0.314286	0	15	0	8	14	0.571429	0.00069965	0.571429
NM_177034.3	2356-2357	Apba1	chr19	+	23914871	0	44	0	10	39	0.25641	0.000261373	0.25641	0	27	0	7	16	0.4375	0.000355014	0.4375
NM_178661.4	1265-1267	Creb3l2	chr6	-	37331741	NA	NA	NA	NA	NA	NA	NA	NA	0	142	0	6	96	0.0625	0.00391343	0.0625
NM_197999.2	2166	Ces2g	chr8	+	105695476	NA	NA	NA	NA	NA	NA	NA	NA	0	14	0	9	15	0.6	0.00049975	0.6
NR_000002.9	27	Snord32a	chr7	-	44776861	3	1367	0.00219459	113	211	0.535545	2.38951e-166	0.53335	0	717	0	254	523	0.48566	2.43957e-116	0.48566
NR_000003.8	18-19	Snord35a	chr7	-	44775841	0	240	0	126	229	0.550218	1.02637e-50	0.550218	1	325	0.00307692	207	410	0.504878	2.55911e-50	0.501801
NR_001463.3	12186-12190	Xist	chrX	-	102509707	NA	NA	NA	NA	NA	NA	NA	NA	1	98	0.0102041	11	63	0.174603	0.000358587	0.164399
NR_001463.3	14492-14494	Xist	chrX	-	102507403	NA	NA	NA	NA	NA	NA	NA	NA	0	132	0	30	156	0.192308	2.48912e-09	0.192308
NR_001463.3	14847	Xist	chrX	-	102507050	NA	NA	NA	NA	NA	NA	NA	NA	0	93	0	19	87	0.218391	3.21124e-07	0.218391
NR_001463.3	1495	Xist	chrX	-	102525345	NA	NA	NA	NA	NA	NA	NA	NA	0	164	0	5	57	0.0877193	0.000997516	0.0877193
NR_001463.3	16097-16099	Xist	chrX	-	102505798	NA	NA	NA	NA	NA	NA	NA	NA	0	123	0	11	79	0.139241	2.08289e-05	0.139241
NR_001463.3	4872	Xist	chrX	-	102521968	NA	NA	NA	NA	NA	NA	NA	NA	0	119	0	18	57	0.315789	1.86057e-10	0.315789
NR_001463.3	9894-9896	Xist	chrX	-	102513253	NA	NA	NA	NA	NA	NA	NA	NA	2	316	0.00632911	17	283	0.0600707	0.000442443	0.0537416
NR_001579.1	259	Terc	chr3	-	96321891	0	67	0	8	25	0.32	1.16197e-05	0.32	NA	NA	NA	NA	NA	NA	NA	NA
NR_001579.1	341	Terc	chr3	-	96321809	1	61	0.0163934	8	9	0.888889	1.31998e-11	0.872495	0	10	0	4	5	0.8	0.003663	0.8
NR_002142.2	151-152	Rpph1	chr14	-	51045077	419	225273	0.00185997	9085	48299	0.188099	0	0.186239	42	26666	0.00157504	4272	21893	0.195131	0	0.193556
NR_002172.1	116	Snord15a	chr7	-	99132024	NA	NA	NA	NA	NA	NA	NA	NA	0	459	0	16	246	0.0650407	3.48305e-08	0.0650407
NR_002172.1	43	Snord15a	chr7	-	99132097	0	202	0	42	201	0.208955	1.85949e-14	0.208955	0	333	0	55	242	0.227273	3.94261e-23	0.227273
NR_002172.1	45-47	Snord15a	chr7	-	99132093	0	206	0	17	190	0.0894737	2.5644e-06	0.0894737	NA	NA	NA	NA	NA	NA	NA	NA
NR_002172.1	66	Snord15a	chr7	-	99132074	0	230	0	21	193	0.108808	3.73684e-08	0.108808	0	362	0	37	219	0.16895	2.68909e-17	0.16895
NR_002172.1	78	Snord15a	chr7	-	99132062	0	243	0	23	193	0.119171	3.33635e-09	0.119171	1	368	0.00271739	25	218	0.114679	7.5362e-10	0.111962
NR_002172.1	96	Snord15a	chr7	-	99132044	0	304	0	22	205	0.107317	1.00759e-09	0.107317	0	459	0	31	249	0.124498	2.3672e-15	0.124498
NR_002173.1	122-124	Snord15b	chr7	-	99128791	11	3589	0.00306492	619	1142	0.542032	0	0.538967	9	3066	0.00293542	491	868	0.565668	0	0.562733
NR_002173.1	73	Snord15b	chr7	-	99128842	1	3889	0.000257136	155	1344	0.115327	1.37326e-100	0.11507	3	3128	0.000959079	108	1073	0.100652	2.94428e-68	0.0996933
NR_002455.1	20-21	Snord34	chr7	-	44776072	4	1425	0.00280702	184	925	0.198919	3.98032e-65	0.196112	2	1755	0.0011396	331	1949	0.169831	2.2564e-71	0.168691
NR_002455.1	32-34	Snord34	chr7	-	44776059	3	1429	0.00209937	55	925	0.0594595	6.03517e-18	0.0573601	1	1756	0.000569476	134	1948	0.0687885	5.05107e-28	0.068219
NR_002842.2	2024-10-12	Snord3a	chr10	+	40134475	1	877	0.00114025	96	457	0.210066	1.56466e-43	0.208925	3	1031	0.0029098	49	305	0.160656	5.22539e-35	0.157746
NR_002842.2	31-33	Snord3a	chr10	+	40134496	8	2073	0.00385914	151	1742	0.086682	3.10662e-37	0.0828228	3	2335	0.0012848	83	1210	0.068595	2e-34	0.0673102
NR_002842.2	39	Snord3a	chr10	+	40134502	1	4939	0.00020247	233	3397	0.0685899	1.81026e-76	0.0683875	1	4940	0.000202429	143	2527	0.0565888	1.97636e-62	0.0563864
NR_002842.2	51	Snord3a	chr10	+	40134514	7	10000	0.0007	373	4476	0.0833333	1.21222e-181	0.0826333	1	11485	8.70701e-05	292	3322	0.0878989	8.7974e-224	0.0878118
NR_002842.2	7	Snord3a	chr10	+	40134470	0	773	0	27	143	0.188811	1.7874e-23	0.188811	0	908	0	16	95	0.168421	1.2413e-17	0.168421
NR_002843.2	2024-11-13	Snord3b4	chr11	+	87353124	42	11120	0.00377698	2075	6513	0.318594	0	0.314817	28	8615	0.00325015	1385	4322	0.320453	0	0.317203
NR_002843.2	32-33	Snord3b4	chr11	+	87353144	27	27776	0.000972062	1646	22752	0.0723453	0	0.0713732	19	20587	0.000922913	1074	16574	0.0648003	2.30573e-287	0.0638774
NR_002843.2	40	Snord3b4	chr11	+	87353151	25	31303	0.000798645	2394	24931	0.096025	0	0.0952264	14	23546	0.000594581	1561	18261	0.0854827	0	0.0848881
NR_002843.2	8	Snord3b4	chr11	+	87353119	8	9533	0.00083919	315	2678	0.117625	8.604e-243	0.116786	8	7453	0.00107339	203	1729	0.117409	5.41464e-186	0.116336
NR_002847.3	5712	Malat1	chr19	-	5846989	0	528	0	229	4090	0.0559902	3.94598e-13	0.0559902	NA	NA	NA	NA	NA	NA	NA	NA
NR_002847.3	6274	Malat1	chr19	-	5846427	0	1309	0	1139	5697	0.19993	1.46725e-113	0.19993	1	3854	0.000259471	522	2740	0.190511	4.44961e-174	0.190251
NR_002847.3	6730-6731	Malat1	chr19	-	5845970	NA	NA	NA	NA	NA	NA	NA	NA	0	19	0	5	8	0.625	0.00069367	0.625
NR_002851.1	25-26	Snord82	chr1	-	86284024	1	2931	0.00034118	78	1219	0.0639869	8.92993e-42	0.0636457	1	2494	0.000400962	87	1102	0.0789474	3.77064e-44	0.0785464
NR_002852.3	40-43	Rnu5g	chr9	-	65109081	47	15404	0.00305116	239	346	0.690751	0	0.6877	9	5285	0.00170293	230	354	0.649718	0	0.648015
NR_002852.3	46	Rnu5g	chr9	-	65109078	7	15504	0.000451496	35	356	0.0983146	2.12418e-276	0.0978631	2	5319	0.000376011	37	369	0.100271	8.18552e-109	0.099895
NR_002852.3	52-54	Rnu5g	chr9	-	65109070	101	16513	0.00611639	323	430	0.751163	0	0.745046	26	5432	0.00478645	342	478	0.715481	0	0.710695
NR_002897.2	13-16	Snora64	chr17	+	24939778	0	132	0	5	11	0.454545	9.95032e-07	0.454545	0	16	0	10	22	0.454545	0.00136789	0.454545
NR_002898.3	14-15	Snora65	chr2	+	32853327	0	407	0	3	24	0.125	0.000152742	0.125	NA	NA	NA	NA	NA	NA	NA	NA
NR_002900.1	70-72	Snora69	chrX	-	36346615	0	149	0	15	34	0.441176	5.06225e-13	0.441176	0	96	0	27	39	0.692308	2.09661e-19	0.692308
NR_002903.1	37-38	Snord61	chrX	-	56436832	0	74	0	4	21	0.190476	0.00187998	0.190476	0	65	0	6	36	0.166667	0.00153691	0.166667
NR_002905.3	103-106	Snora74a	chr18	+	35690188	129	10385	0.0124218	977	1675	0.583284	0	0.570862	25	2143	0.0116659	627	1013	0.618954	0	0.607288
NR_002905.3	153	Snora74a	chr18	+	35690235	NA	NA	NA	NA	NA	NA	NA	NA	0	406	0	21	281	0.0747331	4.44713e-09	0.0747331
NR_002905.3	81	Snora74a	chr18	+	35690163	22	8926	0.00246471	808	1853	0.43605	0	0.433585	7	1905	0.00367454	486	1088	0.446691	7.92225e-217	0.443017
NR_003027.2	23	Rnu6	chr17	-	13652379	0	6191	0	236	1692	0.13948	2.25696e-164	0.13948	1	5280	0.000189394	183	1726	0.106025	5.04316e-125	0.105836
NR_003027.2	31-32	Rnu6	chr17	-	13652370	1	6308	0.000158529	797	1706	0.467175	0	0.467016	1	5365	0.000186393	725	1742	0.416188	0	0.416002
NR_003027.2	40	Rnu6	chr17	-	13652362	3	4964	0.000604351	641	1540	0.416234	0	0.415629	6	4135	0.00145103	489	1552	0.315077	1.03969e-305	0.313626
NR_003027.2	85-86	Rnu6	chr17	-	13652316	1	723	0.00138313	22	53	0.415094	8.92271e-63	0.413711	0	501	0	15	47	0.319149	9.87972e-18	0.319149
NR_003027.2	2024-09-10	Rnu6	chr17	-	13652392	14	5532	0.00253073	451	1638	0.275336	0	0.272805	13	4957	0.00262255	319	1653	0.192982	8.71092e-207	0.19036
NR_003364.1	3105	BC018473	chr11	+	116648551	1	43	0.0232558	18	57	0.315789	0.000594145	0.292534	NA	NA	NA	NA	NA	NA	NA	NA
NR_003681.1	65	Snora15	chr5	+	129871688	NA	NA	NA	NA	NA	NA	NA	NA	0	45	0	4	6	0.666667	6.0024e-05	0.666667
NR_004410.1	17-21	Snord87	chr1	-	10012748	2	508	0.00393701	79	255	0.309804	1.38177e-37	0.305867	4	622	0.00643087	164	671	0.244411	1.37676e-36	0.23798
NR_004410.1	26-28	Snord87	chr1	-	10012741	2	548	0.00364964	55	260	0.211538	2.07286e-26	0.207889	3	640	0.0046875	123	677	0.181684	2.74679e-27	0.176996
NR_004410.1	42-44	Snord87	chr1	-	10012725	3	559	0.00536673	163	236	0.690678	1.06317e-103	0.685311	6	589	0.0101868	390	615	0.634146	2.0208e-117	0.62396
NR_004411.3	2024-05-06	Rnu1a1	chr11	+	87313698	22	10763	0.00204404	94	381	0.246719	0	0.244675	18	6313	0.00285126	125	419	0.298329	0	0.295478
NR_004412.1	159	Rnu1b1	chr3	-	96267275	3	152	0.0197368	8	39	0.205128	5.1643e-05	0.185391	NA	NA	NA	NA	NA	NA	NA	NA
NR_004414.1	89	Rnu2-10	chr11	+	101549152	388	158913	0.00244159	3105	13646	0.227539	0	0.225098	629	259897	0.00242019	3345	13226	0.252911	0	0.250491
NR_004414.1	91-92	Rnu2-10	chr11	+	101549155	1629	147048	0.011078	4429	13386	0.330868	0	0.31979	2639	242603	0.0108779	4765	12993	0.366736	0	0.355858
NR_004432.2	118-120	Rnu12	chr15	+	83033965	5	373	0.0134048	13	202	0.0643564	0.000810069	0.0509516	NA	NA	NA	NA	NA	NA	NA	NA
NR_004432.2	18	Rnu12	chr15	+	83033863	4	599	0.0066778	377	424	0.889151	4.34529e-181	0.882473	5	580	0.00862069	366	435	0.841379	1.15107e-163	0.832759
NR_004432.2	27	Rnu12	chr15	+	83033872	1	992	0.00100806	437	572	0.763986	5.62978e-229	0.762978	2	983	0.00203459	425	577	0.736568	8.52126e-216	0.734534
NR_004432.2	33-34	Rnu12	chr15	+	83033879	0	1843	0	102	849	0.120141	9.45975e-54	0.120141	1	1775	0.00056338	128	884	0.144796	4.15197e-59	0.144233
NR_027866.1	179-180	5730408K05Rik	chr19	-	8865955	20	713	0.0280505	24	112	0.214286	3.50988e-16	0.186235	8	250	0.032	23	123	0.186992	3.43428e-07	0.154992
NR_027866.1	184	5730408K05Rik	chr19	-	8865951	1	505	0.0019802	4	51	0.0784314	2.20597e-06	0.0764512	NA	NA	NA	NA	NA	NA	NA	NA
NR_027866.1	187-188	5730408K05Rik	chr19	-	8865947	3	274	0.0109489	28	36	0.777778	2.73565e-45	0.766829	3	106	0.0283019	35	53	0.660377	7.13466e-18	0.632075
NR_027866.1	96-97	5730408K05Rik	chr19	-	8866038	NA	NA	NA	NA	NA	NA	NA	NA	2	354	0.00564972	34	590	0.0576271	0.000112805	0.0519774
NR_027901.1	100-102	2900060B14Rik	chr1	-	118386894	0	161	0	10	91	0.10989	2.70586e-05	0.10989	1	231	0.004329	16	99	0.161616	1.58809e-08	0.157287
NR_027901.1	2024-08-11	2900060B14Rik	chr1	-	118386985	0	126	0	188	647	0.290572	1.31979e-17	0.290572	0	205	0	319	927	0.344121	6.8976e-34	0.344121
NR_027901.1	88-89	2900060B14Rik	chr1	-	118386907	NA	NA	NA	NA	NA	NA	NA	NA	0	236	0	7	103	0.0679612	0.000206572	0.0679612
NR_028078.1	18-21	Snora21	chr11	-	97672572	2	690	0.00289855	18	289	0.0622837	9.26781e-09	0.0593852	NA	NA	NA	NA	NA	NA	NA	NA
NR_028261.1	1358	Rian	chr12	+	109612712	NA	NA	NA	NA	NA	NA	NA	NA	0	67	0	6	33	0.181818	0.000929127	0.181818
NR_028273.1	57-58	Snord14a	chr7	-	115932435	0	15	0	14	18	0.777778	3.73713e-06	0.777778	0	13	0	13	19	0.684211	7.81061e-05	0.684211
NR_028274.1	28-29	Snord14d	chr9	+	40715319	6	1649	0.00363857	92	121	0.760331	2.35226e-270	0.756692	6	1538	0.00390117	109	147	0.741497	1.26892e-251	0.737595
NR_028274.1	55-56	Snord14d	chr9	+	40715346	0	299	0	12	34	0.352941	1.72644e-13	0.352941	0	235	0	27	58	0.465517	2.44019e-22	0.465517
NR_028274.1	71-72	Snord14d	chr9	+	40715362	0	97	0	8	19	0.421053	1.18971e-07	0.421053	0	88	0	12	28	0.428571	4.42302e-09	0.428571
NR_028275.1	28-29	Snord14e	chr9	+	40716072	0	559	0	244	1468	0.166213	1.35304e-37	0.166213	0	764	0	241	1796	0.134187	4.37878e-40	0.134187
NR_028275.1	59-60	Snord14e	chr9	+	40716103	0	77	0	6	46	0.130435	0.00220427	0.130435	0	80	0	8	54	0.148148	0.000499344	0.148148
NR_028275.1	75-76	Snord14e	chr9	+	40716119	0	46	0	5	11	0.454545	0.000110339	0.454545	0	46	0	7	20	0.35	9.95391e-05	0.35
NR_028276.2	55-56	Snord14c	chr9	+	40714934	3	201	0.0149254	14	25	0.56	9.37004e-21	0.545075	0	187	0	16	30	0.533333	2.21815e-16	0.533333
NR_028282.1	54-55	Snord83b	chr15	-	79962726	0	375	0	12	68	0.176471	7.09602e-11	0.176471	0	222	0	20	142	0.140845	2.7855e-09	0.140845
NR_028479.1	17	Snora20	chr17	+	13141760	0	45	0	5	6	0.833333	2.55421e-06	0.833333	NA	NA	NA	NA	NA	NA	NA	NA
NR_028481.1	2024-10-12	Snora31	chr14	+	76085374	0	35	0	2	2	1	0.0015015	1	NA	NA	NA	NA	NA	NA	NA	NA
NR_028512.1	121-123	Snora73a	chr4	-	132080168	6	1208	0.00496689	412	645	0.63876	2.85403e-212	0.633793	4	495	0.00808081	297	432	0.6875	6.00241e-107	0.679419
NR_028512.1	92-94	Snora73a	chr4	-	132080197	4	3212	0.00124533	144	2530	0.056917	2.13645e-39	0.0556717	2	1379	0.00145033	95	1575	0.0603175	8.48425e-19	0.0588671
NR_028513.1	121-123	Snora73b	chr4	-	132079715	10	1758	0.00568828	547	818	0.668704	0	0.663016	4	748	0.00534759	365	527	0.6926	1.02854e-155	0.687252
NR_028517.2	17-18	Scarna10	chr6	-	125163377	1	528	0.00189394	43	134	0.320896	6.7584e-39	0.319002	2	210	0.00952381	17	75	0.226667	5.58743e-10	0.217143
NR_028517.2	6	Scarna10	chr6	-	125163389	0	294	0	15	71	0.211268	5.88876e-12	0.211268	0	103	0	6	32	0.1875	0.000120635	0.1875
NR_028517.2	8	Scarna10	chr6	-	125163387	0	339	0	5	98	0.0510204	0.000523222	0.0510204	NA	NA	NA	NA	NA	NA	NA	NA
NR_028522.2	63-64	Snord13	chr8	-	31639923	1	172	0.00581395	5	27	0.185185	8.12111e-06	0.179371	0	93	0	16	64	0.25	1.65407e-07	0.25
NR_028522.2	66-67	Snord13	chr8	-	31639920	NA	NA	NA	NA	NA	NA	NA	NA	0	79	0	16	64	0.25	7.98923e-07	0.25
NR_028528.1	46-48	Snord57	chr2	+	130119993	2	785	0.00254777	11	195	0.0564103	3.12585e-08	0.0538625	0	388	0	19	330	0.0575758	2.88644e-07	0.0575758
NR_028532.1	28-31	Snord71	chr8	+	110565974	1	119	0.00840336	5	20	0.25	1.52859e-05	0.241597	1	59	0.0169492	10	21	0.47619	1.06544e-06	0.459241
NR_028533.1	49-51	Snord88a	chr7	+	43899624	0	31	0	2	2	1	0.00189394	1	0	14	0	4	4	1	0.000326797	1
NR_028537.1	27	Snord99	chr4	+	132038040	0	94	0	3	12	0.25	0.00114037	0.25	NA	NA	NA	NA	NA	NA	NA	NA
NR_028542.1	66-68	Snord8	chr14	-	52447274	0	370	0	4	74	0.0540541	0.000720274	0.0540541	NA	NA	NA	NA	NA	NA	NA	NA
NR_028542.1	80	Snord8	chr14	-	52447262	0	359	0	4	71	0.056338	0.000691699	0.056338	NA	NA	NA	NA	NA	NA	NA	NA
NR_028542.1	83	Snord8	chr14	-	52447259	0	190	0	38	49	0.77551	1.4252e-34	0.77551	0	104	0	51	65	0.784615	1.03814e-30	0.784615
NR_028543.1	38-40	Snord47	chr1	+	160865701	NA	NA	NA	NA	NA	NA	NA	NA	0	336	0	6	84	0.0714286	5.52658e-05	0.0714286
NR_028543.1	47-48	Snord47	chr1	+	160865709	0	302	0	30	72	0.416667	9.37841e-25	0.416667	0	319	0	37	76	0.486842	4.44283e-31	0.486842
NR_028544.1	84-85	Scarna3b	chr12	-	80438427	NA	NA	NA	NA	NA	NA	NA	NA	0	76	0	6	51	0.117647	0.00348387	0.117647
NR_028546.1	76-77	Snora7a	chr6	-	115784988	1	712	0.00140449	88	126	0.698413	1.41124e-119	0.697008	0	302	0	96	133	0.721805	4.64166e-66	0.721805
NR_028548.1	42	Snord16a	chr9	+	64082755	1	190	0.00526316	21	42	0.5	7.06457e-22	0.494737	0	77	0	32	55	0.581818	4.09875e-16	0.581818
NR_028548.1	45	Snord16a	chr9	+	64082758	1	195	0.00512821	7	42	0.166667	1.69173e-06	0.161538	0	79	0	11	57	0.192982	3.7895e-05	0.192982
NR_028555.2	16-17	Snord89	chr1	-	39587905	NA	NA	NA	NA	NA	NA	NA	NA	0	16	0	4	7	0.571429	0.00395257	0.571429
NR_028555.2	37-38	Snord89	chr1	-	39587884	1	107	0.00934579	9	13	0.692308	3.22918e-15	0.682962	0	21	0	10	10	1	2.25468e-08	1
NR_028556.2	31-33	Snord92	chr17	+	71938306	0	28	0	4	6	0.666667	0.000323443	0.666667	0	24	0	6	11	0.545455	0.00028463	0.545455
NR_028558.1	60-62	Snora41	chr1	+	63218243	0	187	0	7	45	0.155556	6.92722e-06	0.155556	1	126	0.00793651	18	49	0.367347	4.35508e-11	0.35941
NR_028559.1	44-48	Snord111	chr8	-	111565183	17	873	0.0194731	12	16	0.75	8.43243e-55	0.730527	2	221	0.00904977	28	34	0.823529	3.68811e-41	0.81448
NR_028560.1	46	Scarna17	chr18	-	74911481	0	94	0	4	26	0.153846	0.00181994	0.153846	NA	NA	NA	NA	NA	NA	NA	NA
NR_028564.1	37-39	Snord95	chr11	+	48694004	0	49	0	5	19	0.263158	0.00111549	0.263158	0	20	0	7	17	0.411765	0.00188899	0.411765
NR_028566.3	108	Snord118	chr11	+	68964359	2	272	0.00735294	6	57	0.105263	9.9922e-05	0.0979102	0	86	0	8	58	0.137931	0.000509505	0.137931
NR_028566.3	20-21	Snord118	chr11	+	68964272	2	1859	0.00107585	411	625	0.6576	0	0.656524	1	744	0.00134409	408	596	0.684564	9.98262e-160	0.68322
NR_028567.1	45-47	Snord1b	chr11	+	116565019	NA	NA	NA	NA	NA	NA	NA	NA	0	127	0	8	110	0.0727273	0.0018701	0.0727273
NR_028567.1	49	Snord1b	chr11	+	116565021	0	288	0	3	47	0.0638298	0.00261116	0.0638298	NA	NA	NA	NA	NA	NA	NA	NA
NR_028571.1	17-18	Snora17	chr2	-	26529316	0	262	0	40	197	0.203046	1.65462e-16	0.203046	1	244	0.00409836	81	340	0.238235	2.53755e-15	0.234137
NR_028571.1	92-93	Snora17	chr2	-	26529241	0	56	0	5	29	0.172414	0.00362041	0.172414	NA	NA	NA	NA	NA	NA	NA	NA
NR_028572.1	36	Snora43	chr2	-	26527962	0	33	0	10	25	0.4	6.26445e-05	0.4	0	20	0	7	19	0.368421	0.003276	0.368421
NR_030442.2	29-31	Mir677	chr10	+	127921185	NA	NA	NA	NA	NA	NA	NA	NA	0	10	0	8	13	0.615385	0.00262485	0.615385
NR_030687.1	250	Rn7sk	chr9	-	78082666	761	453828	0.00167685	73153	107365	0.681349	0	0.679672	112	74576	0.00150182	44479	66838	0.665475	0	0.663973
NR_030703.1	54	Snord104	chr11	+	106391870	7	978	0.00715746	574	743	0.772544	1.57083e-242	0.765386	1	674	0.00148368	725	962	0.753638	6.88547e-199	0.752155
NR_030704.1	26	Snord55	chr4	-	117013020	2	4646	0.000430478	118	1777	0.0664041	1.50325e-67	0.0659736	2	2382	0.000839631	113	2026	0.0557749	1.19005e-29	0.0549353
NR_030705.1	22	Snord2	chr16	+	22927724	0	97	0	6	62	0.0967742	0.00301368	0.0967742	0	106	0	8	33	0.242424	4.93199e-06	0.242424
NR_030762.1	106-107	Snord17	chr2	-	144108016	12	10844	0.0011066	113	1977	0.0571573	2.38115e-120	0.0560507	4	2404	0.00166389	75	1430	0.0524476	3.42509e-26	0.0507837
NR_030762.1	114	Snord17	chr2	-	144108009	42	11397	0.00368518	1507	1997	0.754632	0	0.750947	5	2521	0.00198334	1130	1460	0.773973	0	0.771989
NR_030762.1	118-119	Snord17	chr2	-	144108004	27	11777	0.0022926	1332	2319	0.574386	0	0.572093	5	2625	0.00190476	975	1689	0.577265	0	0.57536
NR_030762.1	56	Snord17	chr2	-	144108067	6	3278	0.00183038	187	1150	0.162609	8.05344e-117	0.160778	1	811	0.00123305	132	821	0.16078	1.4617e-31	0.159546
NR_033168.1	71-72	Snora28	chr12	+	111507451	2	110	0.0181818	69	84	0.821429	6.79012e-30	0.803247	0	115	0	69	83	0.831325	1.13616e-39	0.831325
NR_033778.1	26-27	Snord116l1	chr7	-	59544433	6	840	0.00714286	165	351	0.470085	7.75772e-96	0.462943	3	671	0.00447094	126	286	0.440559	2.82663e-72	0.436089
NR_033778.1	30-31	Snord116l1	chr7	-	59544429	7	880	0.00795455	182	521	0.349328	4.83431e-73	0.341374	1	709	0.00141044	170	436	0.389908	4.60345e-71	0.388498
NR_034045.1	58	Snora30	chr7	+	127127126	0	364	0	22	44	0.5	1.54751e-24	0.5	1	269	0.00371747	35	64	0.546875	4.67693e-35	0.543158
NR_034048.1	118-120	Snora81	chr16	+	22929639	2	348	0.00574713	69	665	0.103759	1.40208e-08	0.0980123	4	1217	0.00328677	48	516	0.0930233	6.28087e-23	0.0897365
NR_034051.1	62-64	Snora34	chr15	-	98417652	1	68	0.0147059	26	54	0.481481	2.69475e-09	0.466776	1	197	0.00507614	26	53	0.490566	6.25255e-23	0.48549
NR_035472.1	24-25	Mir1949	chr18	+	35687644	0	25	0	4	7	0.571429	0.000973304	0.571429	NA	NA	NA	NA	NA	NA	NA	NA
NR_035500.1	52-53	Mir1983	chr13	-	22081167	0	52	0	2	2	1	0.000698812	1	0	16	0	8	12	0.666667	0.000159261	0.666667
NR_038027.1	501-502	B230208H11Rik	chr10	-	12798370	0	755	0	7	58	0.12069	6.62431e-09	0.12069	NA	NA	NA	NA	NA	NA	NA	NA
NR_038027.1	513	B230208H11Rik	chr10	-	12798359	0	787	0	4	62	0.0645161	2.59518e-05	0.0645161	NA	NA	NA	NA	NA	NA	NA	NA
NR_038027.1	538-539	B230208H11Rik	chr10	-	12798333	1	118	0.00847458	35	41	0.853659	8.92399e-28	0.845184	0	39	0	65	70	0.928571	1.8378e-24	0.928571
NR_045268.1	1068-1069	2810013P06Rik	chr8	+	123770382	NA	NA	NA	NA	NA	NA	NA	NA	0	16	0	13	13	1	1.47354e-08	1
NR_046304.1	40-41	DQ267100	chr12	+	109616091	0	21	0	5	9	0.555556	0.000884173	0.555556	NA	NA	NA	NA	NA	NA	NA	NA
NR_046306.1	33	DQ267102	chr12	+	109622811	0	255	0	13	55	0.236364	4.7761e-11	0.236364	0	122	0	10	53	0.188679	3.41311e-06	0.188679
NR_052007.1	236	Rn7s1	chr12	+	69206304	1825	1014700	0.00179856	33665	200655	0.167776	0	0.165977	331	180659	0.00183218	23449	143345	0.163584	0	0.161752
NR_105853.1	39	Mir6516	chr11	+	116968212	0	452	0	7	53	0.132075	9.67058e-08	0.132075	0	143	0	12	42	0.285714	4.7447e-09	0.285714
NR_105853.1	57-59	Mir6516	chr11	+	116968232	2	273	0.00732601	26	27	0.962963	3.51071e-57	0.955637	2	89	0.0224719	22	22	1	2.90488e-21	0.977528
NR_106184.1	72-73	Mir3535	chr1	-	86279777	0	67	0	9	68	0.132353	0.00157671	0.132353	1	146	0.00684932	9	74	0.121622	0.000433593	0.114772
NR_106184.1	98	Mir3535	chr1	-	86279752	0	50	0	20	50	0.4	8.79304e-08	0.4	0	93	0	15	50	0.3	2.94475e-08	0.3
NR_173098.1	8962	Cdr1os	chrX	+	60227064	NA	NA	NA	NA	NA	NA	NA	NA	0	62	0	5	24	0.208333	0.00122046	0.208333
XM_006503867.5	141	Agbl5	chr5	+	31045461	0	300	0	68	93	0.731183	1.34652e-55	0.731183	0	343	0	93	115	0.808696	2.07014e-76	0.808696
XM_006503867.5	176-177	Agbl5	chr5	+	31045497	0	143	0	33	58	0.568966	2.41484e-22	0.568966	0	95	0	36	63	0.571429	9.70184e-19	0.571429
XM_006505602.5	11724-11725	Hipk2	chr6	-	38667418	0	13	0	12	28	0.428571	0.00385151	0.428571	NA	NA	NA	NA	NA	NA	NA	NA
XM_006509963.4	7599	Cbl	chr9	-	44058124	NA	NA	NA	NA	NA	NA	NA	NA	0	62	0	20	131	0.152672	0.000258997	0.152672
XM_006513590.4	295	Tmpo	chr10	-	91017320	0	42	0	3	9	0.333333	0.00403361	0.333333	0	21	0	6	9	0.666667	0.000141468	0.666667
XM_006513590.4	322-323	Tmpo	chr10	-	91017292	0	38	0	3	7	0.428571	0.00246653	0.428571	NA	NA	NA	NA	NA	NA	NA	NA
XM_006514270.2	109-110	Ndufs7	chr10	+	80085048	1	225	0.00444444	64	74	0.864865	1.53903e-53	0.86042	0	77	0	113	132	0.856061	1.80905e-39	0.856061
XM_006514270.2	82-83	Ndufs7	chr10	+	80085021	0	252	0	4	41	0.097561	0.000336628	0.097561	0	103	0	16	78	0.205128	5.36756e-07	0.205128
XM_006518669.4	3099	Mbl1	chr14	+	40883107	NA	NA	NA	NA	NA	NA	NA	NA	5	231	0.021645	12	78	0.153846	9.5362e-06	0.132201
XM_006523248.4	1198-1199	Tulp4	chr17	+	6188417	0	37	0	29	113	0.256637	9.5376e-05	0.256637	0	66	0	11	51	0.215686	5.48918e-05	0.215686
XM_006529055.5	3552-3553	Mgat5	chr1	+	127411143	0	16	0	17	22	0.772727	9.14974e-07	0.772727	0	18	0	24	26	0.923077	1.8455e-10	0.923077
XM_011238805.4	7941	Akt3	chr1	-	176868367	NA	NA	NA	NA	NA	NA	NA	NA	0	39	0	3	8	0.375	0.00345359	0.375
XM_011249178.4	27	Rdm1	chr11	+	101518191	7	351	0.019943	15	58	0.258621	8.39067e-14	0.238678	8	618	0.012945	7	43	0.162791	1.77242e-10	0.149846
XM_011249743.4	3635	Cacna2d1	chr5	+	16492013	NA	NA	NA	NA	NA	NA	NA	NA	0	108	0	11	95	0.115789	0.000170219	0.115789
XM_017319360.3	10167-10169	Pou2f1	chr1	-	165792646	10	258	0.0387597	7	47	0.148936	0.00246059	0.110176	NA	NA	NA	NA	NA	NA	NA	NA
XM_017320100.2	10187-10188	Ago3	chr4	-	126230890	NA	NA	NA	NA	NA	NA	NA	NA	0	5	0	5	5	1	0.00396825	1
XM_030242908.1	334-336	2410002F23Rik	chr7	+	43897581	1	513	0.00194932	22	31	0.709677	7.21437e-77	0.707728	0	167	0	27	35	0.771429	8.99945e-27	0.771429
XM_036155366.1	1501-1502	Taf1d	chr9	+	15226845	NA	NA	NA	NA	NA	NA	NA	NA	0	39	0	7	37	0.189189	0.00470932	0.189189
XM_036155366.1	1839	Taf1d	chr9	+	15227182	NA	NA	NA	NA	NA	NA	NA	NA	0	43	0	5	15	0.333333	0.000655374	0.333333
XM_036155366.1	2313-2314	Taf1d	chr9	+	15227657	NA	NA	NA	NA	NA	NA	NA	NA	0	96	0	6	57	0.105263	0.0022493	0.105263
XM_036155366.1	2461	Taf1d	chr9	+	15227804	NA	NA	NA	NA	NA	NA	NA	NA	0	56	0	11	39	0.282051	2.14649e-05	0.282051
XM_036155366.1	2519-2520	Taf1d	chr9	+	15227863	NA	NA	NA	NA	NA	NA	NA	NA	0	124	0	11	81	0.135802	2.36633e-05	0.135802
XM_036155366.1	2525	Taf1d	chr9	+	15227868	NA	NA	NA	NA	NA	NA	NA	NA	0	132	0	9	84	0.107143	0.000154539	0.107143
XM_036155366.1	2545	Taf1d	chr9	+	15227888	NA	NA	NA	NA	NA	NA	NA	NA	0	166	0	12	90	0.133333	2.15143e-06	0.133333
XM_036155366.1	2562	Taf1d	chr9	+	15227905	0	29	0	54	102	0.529412	1.3273e-08	0.529412	0	147	0	40	70	0.571429	7.27486e-25	0.571429
XM_036155366.1	2581-2583	Taf1d	chr9	+	15227926	0	25	0	22	67	0.328358	0.000293614	0.328358	0	90	0	8	42	0.190476	6.40975e-05	0.190476
XM_036160100.1	4786	Tbc1d23	chr16	-	57021833	NA	NA	NA	NA	NA	NA	NA	NA	0	63	0	9	48	0.1875	0.000331901	0.1875
XM_036165899.1	24251	Mest	chr6	+	30776213	0	14	0	31	50	0.62	1.711e-05	0.62	0	23	0	10	16	0.625	1.25962e-05	0.625
XM_036165899.1	24353-24354	Mest	chr6	+	30776316	NA	NA	NA	NA	NA	NA	NA	NA	0	36	0	4	13	0.307692	0.00337462	0.307692
XR_003949706.2	2579-2580	9130213A22Rik	chr11	-	69009638	67	5530	0.0121157	1507	1602	0.940699	0	0.928583	16	1238	0.0129241	3333	3523	0.946069	0	0.933145
XR_003950887.1	8834	Uggt2	chr14	-	119220102	NA	NA	NA	NA	NA	NA	NA	NA	0	230	0	3	45	0.0666667	0.00413893	0.0666667
XR_003951568.2	710	LOC115488500	chr15	-	57839425	1	707	0.00141443	14	27	0.518519	5.21474e-72	0.517104	0	227	0	48	86	0.55814	3.39287e-33	0.55814
XR_003951568.2	714	LOC115488500	chr15	-	57839421	2	728	0.00274725	5	28	0.178571	1.50357e-17	0.175824	0	229	0	16	91	0.175824	6.59966e-10	0.175824
XR_003951568.2	722	LOC115488500	chr15	-	57839413	0	705	0	11	31	0.354839	1.06133e-16	0.354839	0	218	0	16	73	0.219178	6.34812e-11	0.219178
XR_003951568.2	737-738	LOC115488500	chr15	-	57839397	1	439	0.0022779	20	27	0.740741	2.20339e-68	0.738463	0	137	0	40	59	0.677966	1.67663e-27	0.677966
XR_004933953.1	34	Snord94	chr6	-	71859644	0	1370	0	19	214	0.088785	1.48626e-17	0.088785	0	329	0	12	202	0.0594059	7.46081e-06	0.0594059
XR_004933953.1	39	Snord94	chr6	-	71859639	0	1507	0	26	251	0.103586	3.30596e-23	0.103586	NA	NA	NA	NA	NA	NA	NA	NA
XR_004933953.1	43	Snord94	chr6	-	71859635	1	1831	0.00054615	56	327	0.171254	6.57029e-69	0.170708	0	425	0	40	289	0.138408	3.48256e-17	0.138408
XR_004935898.1	31-32	Snord50b	chr9	-	88403890	1	1675	0.000597015	52	858	0.0606061	7.5687e-23	0.060009	0	1210	0	61	1065	0.057277	3.04891e-21	0.057277
XR_004935900.1	48	Snord50a	chr9	-	88403606	NA	NA	NA	NA	NA	NA	NA	NA	0	427	0	21	304	0.0690789	6.56206e-09	0.0690789
XR_004935900.1	51-52	Snord50a	chr9	-	88403602	0	351	0	4	66	0.0606061	0.000580363	0.0606061	1	202	0.0049505	16	111	0.144144	7.90888e-07	0.139194
XR_004936572.1	29-31	Snord59a	chr10	+	127920041	3	188	0.0159574	178	222	0.801802	1.06685e-56	0.785844	3	211	0.014218	228	286	0.797203	2.33115e-66	0.782985
XR_004936762.1	34-35	Snord80	chr1	+	160865205	0	330	0	3	35	0.0857143	0.000814254	0.0857143	NA	NA	NA	NA	NA	NA	NA	NA
XR_004936762.1	58-60	Snord80	chr1	+	160865230	0	319	0	5	36	0.138889	8.25386e-06	0.138889	0	70	0	9	83	0.108434	0.00329963	0.108434
XR_004937893.1	89	n-R5s64	chr12	-	85765281	NA	NA	NA	NA	NA	NA	NA	NA	0	96	0	6	42	0.142857	0.00061054	0.142857
XR_004939753.1	45	Snord60	chr17	+	24747494	3	295	0.0101695	47	106	0.443396	3.78237e-30	0.433227	1	182	0.00549451	141	324	0.435185	1.5996e-24	0.429691
XR_004939753.1	52	Snord60	chr17	+	24747501	0	286	0	7	106	0.0660377	9.1134e-05	0.0660377	0	180	0	37	323	0.114551	3.47287e-08	0.114551
