# Supplementary material for: CRISPR-free RNA base editing mediated PTC-readthrough restores hearing in mice with Otof nonsense mutation
Source: Nat Commun. 2025 Dec 6;17:413. doi: 10.1038/s41467-025-67112-w (PMC12796263; doi:10.1038/s41467-025-67112-w)
Supplement: Supplementary file 4 — Supplementary Data 2 [file 41467_2025_67112_MOESM4_ESM.xls]

## Sheet: 250922.bowtie2out_3mis_keepPos7
transID	site	sequence	mismatch	PRAISE-OTOF-RESTART v3_delCount_1	PRAISE-OTOF-RESTART v3_totalCount_1	PRAISE-OTOF-RESTART v3_delRatio_1	PRAISE-OTOF-RESTART v3_delCount_2	PRAISE-OTOF-RESTART v3_totalCount_2	PRAISE-OTOF-RESTART v3_delRatio_2	PRAISE-OTOF-mut-1_delCount	PRAISE-OTOF-mut-1_totalCount	PRAISE-OTOF-mut-1_delRatio	PRAISE-OTOF-mut-2_delCount	PRAISE-OTOF-mut-2_totalCount	PRAISE-OTOF-mut-2_delRatio	RNAseq-OTOF-RESTART v3_delCount_1	RNAseq-OTOF-RESTART v3_totalCount_1	RNAseq-OTOF-RESTART v3_delRatio_1	RNAseq-OTOF-RESTART v3_delCount_2	RNAseq-OTOF-RESTART v3_totalCount_2	RNAseq-OTOF-RESTART v3_delRatio_2	RNAseq-OTOF-mut-1_delCount	RNAseq-OTOF-mut-1_totalCount	RNAseq-OTOF-mut-1_delRatio	RNAseq-OTOF-mut-2_delCount	RNAseq-OTOF-mut-2_totalCount	RNAseq-OTOF-mut-2_delRatio	modification level_OTOF-/-_1	modification level_OTOF-/-_2	modification level_RESTART v3-1	modification level_RESTART v3-2
XM_006539713.5	4522	AATTTATTGAACAGAGG	6:T>C	1	22	4.54545	0	5	0	0	25	0	0	9	0	0	14	0	0	20	0	0	16	0	0	7	0	0	0	4.54545	0
NM_001290367.1	3865	TATTTATTAAACAGAGG	0:T>A,6:T>C	1	24	4.16667	0	20	0	0	10	0	1	28	3.57143	0	3	0	0	13	0	0	19	0	0	7	0	0	3.57143	4.16667	0
NM_139269.2	2001	AATTTACTACACAGAGA	9:C>A,16:A>G	1	31	3.22581	0	22	0	0	15	0	0	36	0	0	6	0	0	14	0	0	15	0	0	8	0	0	0	3.22581	0
NM_133898.4	934	AAGTTTCTGAACAGAGG	2:G>T,5:T>A	0	8	0	0	3	0	0	10	0	0	8	0	0	3	0	0	3	0	0	1	0	0	1	0	0	0	0	0
NM_001113379.2	2262	AGTTTACTGCACAGAGG	1:G>A,9:C>A	0	11	0	0	4	0	0	17	0	0	8	0	0	5	0	0	9	0	0	10	0	0	3	0	0	0	0	0
NM_172924.3	2581	AATTGTCTCAACAGAGG	4:G>T,5:T>A	0	22	0	0	33	0	0	19	0	0	26	0	0	11	0	0	24	0	0	18	0	0	15	0	0	0	0	0
XM_006507979.4	2242	AGTTTACTGCACAGAGG	1:G>A,9:C>A	0	11	0	0	4	0	0	17	0	0	8	0	0	5	0	0	9	0	0	10	0	0	3	0	0	0	0	0
XM_036155008.1	2556	AATTGTCTCAACAGAGG	4:G>T,5:T>A	0	22	0	0	33	0	0	19	0	0	26	0	0	11	0	0	24	0	0	18	0	0	24	0	0	0	0	0
XR_003955567.2	1360	AAGTTTCTGAACAGAGG	2:G>T,5:T>A	0	8	0	0	3	0	0	10	0	0	8	0	0	3	0	0	3	0	0	1	0	0	1	0	0	0	0	0
NM_001363323.1	4581	AATTTACTCAACTTAGG	12:T>A,13:T>G	0	25	0	0	14	0	0	3	0	0	19	0	0	2	0	0	12	0	0	20	0	0	3	0	0	0	0	0
XM_006535084.4	4855	AATTTACTCAACTTAGG	12:T>A,13:T>G	0	23	0	0	17	0	0	1	0	0	9	0	0	2	0	0	8	0	0	16	0	0	4	0	0	0	0	0
NR_156476.1	1042	AATTTACTCAACTTAGG	12:T>A,13:T>G	0	17	0	0	15	0	0	2	0	0	14	0	0	2	0	0	8	0	0	14	0	0	5	0	0	0	0	0
NM_153164.4	733	AGTTTATTAAACAGAAG	1:G>A,6:T>C,15:A>G	0	29	0	0	28	0	0	34	0	0	43	0	0	9	0	0	20	0	0	33	0	0	16	0	0	0	0	0
NM_001402879.1	4084	AATTTAATACTCAGAGG	6:A>C,9:C>A,10:T>A	1	157	0.636943	0	83	0	0	81	0	0	140	0	0	43	0	0	149	0	0	112	0	0	54	0	0	0	0.636943	0
NM_133969.3	423	AATTTATTACACAGAAG	6:T>C,9:C>A,15:A>G	0	40	0	0	21	0	0	20	0	0	38	0	0	8	0	0	26	0	0	25	0	0	16	0	0	0	0	0
NM_138679.5	4740	AACTTAATAAACAGAGA	2:C>T,6:A>C,16:A>G	0	42	0	0	31	0	0	16	0	0	48	0	0	14	0	1	49	2.04082	0	43	0	0	17	0	0	0	0	0
NM_001289740.1	2366	AATTTTATACACAGAGG	5:T>A,6:A>C,9:C>A	0	26	0	0	11	0	0	13	0	0	19	0	0	8	0	0	11	0	0	13	0	0	7	0	0	0	0	0
NM_001143777.2	1888	AATTTTTTAAACAGACG	5:T>A,6:T>C,15:C>G	0	17	0	1	5	20	0	3	0	0	14	0	0	5	0	0	13	0	0	6	0	0	9	0	0	0	0	20
NM_008139.6	3658	AATTTAATTAACAGACT	6:A>C,15:C>G,16:T>G	0	42	0	0	24	0	0	20	0	0	30	0	0	11	0	0	25	0	0	26	0	0	13	0	0	0	0	0
NM_001080977.1	3327	AATTTAATTAATAGAGT	6:A>C,11:T>C,16:T>G	0	16	0	0	13	0	0	8	0	0	28	0	0	5	0	0	8	0	0	14	0	0	6	0	0	0	0	0
NM_001033430.4	3298	AATTTATTTAACAGATT	6:T>C,15:T>G,16:T>G	0	39	0	0	14	0	0	33	0	0	54	0	0	2	0	0	29	0	0	29	0	0	6	0	0	0	0	0
NM_001403458.1	5193	ATTTTTTTTAACAGAGG	1:T>A,5:T>A,6:T>C	0	34	0	0	23	0	0	35	0	0	41	0	0	19	0	0	22	0	0	25	0	0	12	0	0	0	0	0
NM_001411829.1	3944	GATTTAGTTAACAGAGA	0:G>A,6:G>C,16:A>G	0	29	0	0	13	0	0	14	0	0	31	0	0	7	0	0	9	0	0	17	0	0	4	0	0	0	0	0
NM_001310629.1	2567	AATTTATTTAAGAGAAG	6:T>C,11:G>C,15:A>G	0	22	0	0	9	0	0	14	0	0	14	0	0	5	0	0	21	0	0	15	0	0	9	0	0	0	0	0
NM_177445.5	831	ACTTTAATTAACAAAGG	1:C>A,6:A>C,13:A>G	0	98	0	0	65	0	0	93	0	0	127	0	0	9	0	0	53	0	0	73	0	0	29	0	0	0	0	0
NM_010595.3	5302	AAGTTATTTAACAGAAG	2:G>T,6:T>C,15:A>G	0	18	0	0	13	0	0	6	0	0	18	0	0	11	0	0	23	0	0	39	0	0	6	0	0	0	0	0
NM_025867.2	1469	AATTGATTTAACAGAGA	4:G>T,6:T>C,16:A>G	0	14	0	0	5	0	0	5	0	0	11	0	0	2	0	0	15	0	0	3	0	0	3	0	0	0	0	0
NM_011127.2	1720	AATATAGTTTACAGAGG	3:A>T,6:G>C,9:T>A	0	80	0	0	33	0	0	32	0	0	61	0	0	30	0	0	53	0	0	50	0	0	31	0	0	0	0	0
NM_018823.2	12487	AATTTATTTAACCAAGG	6:T>C,12:C>A,13:A>G	0	33	0	0	24	0	0	12	0	0	29	0	0	10	0	0	23	0	0	29	0	0	19	0	0	0	0	0
NM_175489.3	2138	ACTTTCTTGAACAGAGG	1:C>A,5:C>A,6:T>C	0	93	0	1	56	1.78571	0	55	0	0	103	0	0	2	0	0	42	0	0	49	0	0	20	0	0	0	0	1.78571
NM_001081336.2	1472	GATTTAATGAACGGAGG	0:G>A,6:A>C,12:G>A	0	3	0	0	2	0	0	1	0	0	4	0	0	1	0	0	3	0	0	4	0	0	2	0	0	0	0	0
NM_001347176.2	3271	ATTTTAATGAACAAAGG	1:T>A,6:A>C,13:A>G	0	15	0	0	4	0	0	10	0	0	10	0	0	16	0	0	9	0	0	9	0	0	5	0	0	0	0	0
NM_145226.2	1751	AGTTTATTGAACAGAAG	1:G>A,6:T>C,15:A>G	0	11	0	0	6	0	0	10	0	0	13	0	0	2	0	0	3	0	0	10	0	0	4	0	0	0	0	0
NM_007620.3	741	AACTTAATGAGCAGAGG	2:C>T,6:A>C,10:G>A	0	40	0	0	23	0	0	26	0	0	31	0	0	24	0	0	25	0	0	20	0	0	13	0	0	0	0	0
NM_011682.4	10623	AAATTAATGAACAGAGA	2:A>T,6:A>C,16:A>G	0	52	0	0	26	0	0	19	0	0	49	0	0	11	0	0	44	0	0	39	0	0	16	0	0	0	0	0
NM_207633.2	3302	AATTAAATGATCAGAGG	4:A>T,6:A>C,10:T>A	0	17	0	0	7	0	0	3	0	0	13	0	0	2	0	0	12	0	0	14	0	0	6	0	0	0	0	0
NM_010864.2	5628	AATCTAATGAACAGTGG	3:C>T,6:A>C,14:T>A	0	33	0	0	13	0	0	18	0	1	40	2.5	0	13	0	0	38	0	0	39	0	0	15	0	0	2.5	0	0
NM_001081145.1	900	AATTTAATGAAAAGAGC	6:A>C,11:A>C,16:C>G	0	43	0	0	38	0	0	27	0	0	61	0	0	7	0	0	34	0	0	36	0	0	16	0	0	0	0	0
NM_153404.3	578	AATTTATTGACCAGATG	6:T>C,10:C>A,15:T>G	0	15	0	0	3	0	0	5	0	0	10	0	0	6	0	0	8	0	0	4	0	0	3	0	0	0	0	0
NM_001204983.2	1715	AATTTAGTGAAGAGAAG	6:G>C,11:G>C,15:A>G	0	37	0	0	41	0	0	9	0	0	39	0	0	7	0	0	34	0	0	39	0	0	23	0	0	0	0	0
NM_001402823.1	5799	AATTTATTGAACATTGG	6:T>C,13:T>G,14:T>A	0	8	0	0	1	0	0	13	0	0	13	0	0	4	0	0	15	0	0	23	0	0	6	0	0	0	0	0
NM_031494.2	819	AATTTAATGAGCACAGG	6:A>C,10:G>A,13:C>G	0	38	0	0	23	0	0	23	0	0	25	0	0	8	0	0	9	0	0	18	0	0	3	0	0	0	0	0
NM_019400.3	334	AATTTAATCAAAAGAGA	6:A>C,11:A>C,16:A>G	0	194	0	0	104	0	0	88	0	0	145	0	0	16	0	0	87	0	0	94	0	0	53	0	0	0	0	0
NM_013510.4	5026	CATTTAGTCAACAGATG	0:C>A,6:G>C,15:T>G	0	12	0	0	9	0	0	14	0	0	22	0	0	22	0	0	15	0	0	21	0	0	5	0	0	0	0	0
NM_001311161.1	536	AAATTAATCAACAGAGT	2:A>T,6:A>C,16:T>G	0	9	0	0	5	0	0	4	0	0	4	0	0	2	0	0	4	0	0	3	0	0	3	0	0	0	0	0
NM_001018042.3	728	AATTCAGTCAACAGACG	4:C>T,6:G>C,15:C>G	0	101	0	0	66	0	1	72	1.38889	0	139	0	0	16	0	0	87	0	0	104	0	0	30	0	1.38889	0	0	0
NM_146185.2	1514	AATTAAGTCAACATAGG	4:A>T,6:G>C,13:T>G	0	50	0	0	21	0	0	23	0	0	52	0	0	8	0	0	21	0	0	31	0	0	8	0	0	0	0	0
NM_001368755.1	10669	AATTTGTTCAACAGAGA	5:G>A,6:T>C,16:A>G	0	35	0	0	19	0	0	14	0	0	45	0	0	13	0	0	27	0	0	23	0	0	9	0	0	0	0	0
XM_006530870.2	1401	AGTTTATTAAACAGAAG	1:G>A,6:T>C,15:A>G	0	29	0	0	28	0	0	34	0	0	43	0	0	9	0	0	20	0	0	33	0	0	16	0	0	0	0	0
XM_006507187.5	12514	AGTGTATTAAACAGAGG	1:G>A,3:G>T,6:T>C	0	12	0	0	3	0	0	5	0	0	14	0	0	2	0	0	4	0	0	13	0	0	3	0	0	0	0	0
XM_006501142.3	4893	AACTTAATAAACAGAGA	2:C>T,6:A>C,16:A>G	0	42	0	0	31	0	0	16	0	0	48	0	0	14	0	1	49	2.04082	0	43	0	0	17	0	0	0	0	0
XM_017315098.3	1431	AATCTAGTAAAGAGAGG	3:C>T,6:G>C,11:G>C	0	3	0	0	7	0	0	1	0	0	6	0	0	4	0	0	1	0	0	4	0	0	1	0	0	0	0	0
XM_030245285.2	3329	AATTTTTTAAACAGACG	5:T>A,6:T>C,15:C>G	0	17	0	1	5	20	0	3	0	0	14	0	0	5	0	0	13	0	0	6	0	0	9	0	0	0	0	20
XM_036166258.1	2197	AATTTATTTAACAGATT	6:T>C,15:T>G,16:T>G	0	39	0	0	14	0	0	33	0	0	54	0	0	2	0	0	29	0	0	29	0	0	6	0	0	0	0	0
XM_006515653.4	5348	ATTTTTTTTAACAGAGG	1:T>A,5:T>A,6:T>C	0	34	0	0	23	0	0	35	0	0	43	0	0	19	0	0	23	0	0	25	0	0	12	0	0	0	0	0
XM_036164431.1	5182	AATTTTGTTTACAGAGG	5:T>A,6:G>C,9:T>A	0	55	0	0	27	0	0	25	0	0	52	0	0	7	0	0	41	0	0	43	0	0	14	0	0	0	0	0
XM_030243680.1	12322	AATTTATTTAACCAAGG	6:T>C,12:C>A,13:A>G	0	33	0	0	24	0	0	12	0	0	29	0	0	10	0	0	23	0	0	29	0	0	19	0	0	0	0	0
XM_036155782.1	2092	ACTTTCTTGAACAGAGG	1:C>A,5:C>A,6:T>C	0	93	0	1	56	1.78571	0	55	0	0	103	0	0	2	0	0	42	0	0	49	0	0	20	0	0	0	0	1.78571
XM_006517232.2	5681	CATTTATTGTACAGAGG	0:C>A,6:T>C,9:T>A	0	20	0	0	15	0	0	14	0	0	19	0	0	3	0	0	33	0	0	31	0	0	12	0	0	0	0	0
XM_011245100.3	1312	GATTTAATGAACGGAGG	0:G>A,6:A>C,12:G>A	0	3	0	0	2	0	0	1	0	0	4	0	0	1	0	0	3	0	0	4	0	0	2	0	0	0	0	0
XM_006521780.4	3416	ATTTTAATGAACAAAGG	1:T>A,6:A>C,13:A>G	0	15	0	0	4	0	0	10	0	0	10	0	0	16	0	0	9	0	0	9	0	0	5	0	0	0	0	0
XM_030254511.2	1782	AGTTTATTGAACAGAAG	1:G>A,6:T>C,15:A>G	0	11	0	0	6	0	0	10	0	0	13	0	0	2	0	0	3	0	0	10	0	0	4	0	0	0	0	0
XM_006512708.5	11757	AAATTAATGAACAGAGA	2:A>T,6:A>C,16:A>G	0	52	0	0	26	0	0	19	0	0	49	0	0	11	0	0	44	0	0	39	0	0	16	0	0	0	0	0
XM_006528337.3	2927	AATTAAATGATCAGAGG	4:A>T,6:A>C,10:T>A	0	17	0	0	7	0	0	3	0	0	13	0	0	2	0	0	12	0	0	14	0	0	6	0	0	0	0	0
XM_006510830.5	8930	AATCTAATGAACAGTGG	3:C>T,6:A>C,14:T>A	0	33	0	0	13	0	0	18	0	1	40	2.5	0	13	0	0	38	0	0	39	0	0	15	0	0	2.5	0	0
XM_036155444.1	1398	AATTTAGTGAAGAGAAG	6:G>C,11:G>C,15:A>G	0	37	0	0	41	0	0	9	0	0	39	0	0	7	0	0	34	0	0	39	0	0	23	0	0	0	0	0
XM_030245564.1	7717	AATTTATTGAACATTGG	6:T>C,13:T>G,14:T>A	0	8	0	0	1	0	0	13	0	0	13	0	0	4	0	0	15	0	0	23	0	0	6	0	0	0	0	0
XM_036156854.1	368	AATTTAATCAAAAGAGA	6:A>C,11:A>C,16:A>G	0	194	0	0	104	0	0	88	0	0	145	0	0	16	0	0	87	0	0	94	0	0	53	0	0	0	0	0
XM_030247268.2	14095	CATTTAGTCAACAGATG	0:C>A,6:G>C,15:T>G	0	13	0	0	9	0	0	18	0	0	17	0	0	21	0	0	15	0	0	19	0	0	8	0	0	0	0	0
XM_006507942.3	616	AAATTAATCAACAGAGT	2:A>T,6:A>C,16:T>G	0	17	0	0	6	0	0	4	0	0	10	0	0	3	0	0	7	0	0	6	0	0	4	0	0	0	0	0
XM_011250532.3	9058	AATTAAGTCAACATAGG	4:A>T,6:G>C,13:T>G	0	50	0	0	21	0	0	23	0	0	52	0	0	8	0	0	21	0	0	31	0	0	8	0	0	0	0	0
XM_006534504.1	10704	AATTTGTTCAACAGAGA	5:G>A,6:T>C,16:A>G	0	35	0	0	19	0	0	14	0	0	45	0	0	13	0	0	27	0	0	23	0	0	9	0	0	0	0	0
NR_104044.2	1515	GATTTAATGAACGGAGG	0:G>A,6:A>C,12:G>A	0	3	0	0	2	0	0	1	0	0	4	0	0	1	0	0	3	0	0	4	0	0	2	0	0	0	0	0
NR_184391.1	4096	ATTTTAATGAACAAAGG	1:T>A,6:A>C,13:A>G	0	15	0	0	4	0	0	10	0	0	10	0	0	16	0	0	9	0	0	9	0	0	5	0	0	0	0	0
NR_176424.1	101	AATTTAATGAAGAGAAG	6:A>C,11:G>C,15:A>G	0	10	0	0	10	0	0	11	0	0	9	0	0	2	0	0	5	0	0	13	0	0	1	0	0	0	0	0
XR_003947260.1	1401	AGTTTATTAAACAGAAG	1:G>A,6:T>C,15:A>G	0	29	0	0	28	0	0	34	0	0	43	0	0	9	0	0	20	0	0	33	0	0	16	0	0	0	0	0
XR_001783666.3	5136	AACTTAATAAACAGAGA	2:C>T,6:A>C,16:A>G	0	42	0	0	31	0	0	16	0	0	48	0	0	14	0	1	49	2.04082	0	43	0	0	17	0	0	0	0	0
XR_001784694.3	9383	AATTTAATTAATAGAGT	6:A>C,11:T>C,16:T>G	0	16	0	0	13	0	0	8	0	0	28	0	0	5	0	0	8	0	0	14	0	0	6	0	0	0	0	0
XR_001780777.3	5572	CATTTATTGTACAGAGG	0:C>A,6:T>C,9:T>A	0	20	0	0	15	0	0	14	0	0	19	0	0	3	0	0	33	0	0	31	0	0	12	0	0	0	0	0
XR_004939190.1	694	AATTTATTGACCAGATG	6:T>C,10:C>A,15:T>G	0	15	0	0	3	0	0	5	0	0	10	0	0	6	0	0	8	0	0	4	0	0	3	0	0	0	0	0
XR_379449.4	121	AATTTAATGAAGAGAAG	6:A>C,11:G>C,15:A>G	0	12	0	0	9	0	0	12	0	0	10	0	0	2	0	0	5	0	0	15	0	0	1	0	0	0	0	0
XR_004936993.1	368	AATTTAATCAAAAGAGA	6:A>C,11:A>C,16:A>G	0	194	0	0	104	0	0	88	0	0	145	0	0	16	0	0	87	0	0	94	0	0	53	0	0	0	0	0
XR_001784829.3	1260	AATATATTCAACAGAGT	3:A>T,6:T>C,16:T>G	0	19	0	0	9	0	0	5	0	0	19	0	0	1	0	0	10	0	0	15	0	0	12	0	0	0	0	0
XR_004942729.1	32755	AATATATTCAACAGAGT	3:A>T,6:T>C,16:T>G	0	5	0	0	4	0	0	1	0	0	3	0	0	1	0	0	6	0	0	4	0	0	2	0	0	0	0	0
XR_003955877.2	1262	AATATATTCAACAGAGT	3:A>T,6:T>C,16:T>G	0	14	0	0	10	0	0	3	0	0	20	0	0	2	0	0	21	0	0	13	0	0	7	0	0	0	0	0
XR_004942729.1	16765	AATATATTCAACAGAGT	3:A>T,6:T>C,16:T>G	0	10	0	0	6	0	0	4	0	0	10	0	0	1	0	0	5	0	0	13	0	0	6	0	0	0	0	0
XR_001784828.2	1266	AATATATTCAACAGAGT	3:A>T,6:T>C,16:T>G	0	20	0	0	9	0	0	5	0	0	20	0	0	1	0	0	10	0	0	18	0	0	13	0	0	0	0	0
XR_004942729.1	56606	AATATATTCAACAGAGT	3:A>T,6:T>C,16:T>G	0	20	0	0	9	0	0	5	0	0	20	0	0	1	0	0	10	0	0	18	0	0	13	0	0	0	0	0
NM_178654.4	4997	AATTTTCTAAAAAGAGA	5:T>A,11:A>C,16:A>G	0	33	0	0	23	0	0	17	0	0	36	0	0	2	0	0	20	0	0	19	0	0	9	0	0	0	0	0
NM_026547.1	927	AACTAACTAGACAGAGG	2:C>T,4:A>T,9:G>A	0	3	0	0	2	0	0	6	0	0	3	0	0	4	0	0	3	0	0	5	0	0	1	0	0	0	0	0
NM_010353.2	2519	AATAAACTAGACAGAGG	3:A>T,4:A>T,9:G>A	0	3	0	0	1	0	0	4	0	0	2	0	0	1	0	0	2	0	0	3	0	0	1	0	0	0	0	0
NM_009104.2	1369	AATTTGCTAAACAGGTG	5:G>A,14:G>A,15:T>G	0	37	0	0	17	0	0	34	0	0	29	0	0	9	0	0	32	0	0	40	0	0	12	0	0	0	0	0
NM_001384095.1	1179	AATTTCCTAAACACATG	5:C>A,13:C>G,15:T>G	0	59	0	0	40	0	0	27	0	0	101	0	0	13	0	0	83	0	0	109	0	0	48	0	0	0	0	0
NM_027226.4	2969	ATATTACTATACAGAGG	1:T>A,2:A>T,9:T>A	0	4	0	0	3	0	0	1	0	1	7	14.2857	0	1	0	0	2	0	0	7	0	0	3	0	0	14.2857	0	0
NM_001331161.2	376	AATTTTCTACAGAGAGG	5:T>A,9:C>A,11:G>C	0	12	0	0	3	0	0	10	0	0	10	0	0	8	0	0	4	0	0	7	0	0	6	0	0	0	0	0
NM_001243050.3	3525	AATTTGCTAAGCGGAGG	5:G>A,10:G>A,12:G>A	0	41	0	0	22	0	0	48	0	0	32	0	0	50	0	0	22	0	0	26	0	0	13	0	0	0	0	0
NM_001199105.2	4718	AAGTTACTATTCAGAGG	2:G>T,9:T>A,10:T>A	1	64	1.5625	0	48	0	0	33	0	3	97	3.09278	0	5	0	0	73	0	0	86	0	0	17	0	0	3.09278	1.5625	0
NM_001358507.1	311	AATATCCTAAACAGAAG	3:A>T,5:C>A,15:A>G	0	1	0	0	2	0	0	7	0	0	1	0	0	4	0	0	5	0	0	4	0	0	2	0	0	0	0	0
NM_144793.2	1478	AAGGTGCTTAACAGAGG	2:G>T,3:G>T,5:G>A	0	39	0	0	26	0	0	73	0	0	36	0	0	39	0	0	35	0	0	29	0	0	8	0	0	0	0	0
NM_020010.2	1478	AATTTACTTGATAGATG	9:G>A,11:T>C,15:T>G	0	29	0	0	24	0	0	9	0	0	16	0	0	4	0	0	23	0	0	23	0	0	8	0	0	0	0	0
NM_007883.3	2549	AAGTTACTTCACAGAGA	2:G>T,9:C>A,16:A>G	0	16	0	0	12	0	0	3	0	0	9	0	0	7	0	0	10	0	0	8	0	0	5	0	0	0	0	0
NM_025391.2	973	AAGTTACTTCACTGAGG	2:G>T,9:C>A,12:T>A	0	6	0	0	7	0	0	13	0	0	3	0	0	5	0	0	7	0	0	8	0	0	2	0	0	0	0	0
NM_011743.3	3421	TATTTCCTTAAGAGAGG	0:T>A,5:C>A,11:G>C	0	73	0	0	37	0	0	42	0	0	66	0	0	17	0	0	48	0	0	42	0	0	19	0	0	0	0	0
NM_001412263.1	2288	CATGTACTTCACAGAGG	0:C>A,3:G>T,9:C>A	0	45	0	0	34	0	0	21	0	0	45	0	0	7	0	0	17	0	0	19	0	0	11	0	0	0	0	0
NM_001163780.1	3867	AATTTTCTTAACATATG	5:T>A,13:T>G,15:T>G	0	16	0	0	8	0	0	4	0	0	7	0	0	3	0	0	1	0	0	6	0	0	6	0	0	0	0	0
NM_172778.2	2298	AATTTTCTTAAGAGTGG	5:T>A,11:G>C,14:T>A	0	12	0	0	2	0	0	7	0	0	6	0	0	4	0	0	5	0	0	16	0	0	7	0	0	0	0	0
NM_177606.4	4092	AATTTACTTGACAGTAG	9:G>A,14:T>A,15:A>G	0	2	0	0	6	0	0	4	0	0	8	0	0	4	0	0	7	0	0	5	0	0	3	0	0	0	0	0
NM_001170537.2	5511	AATTTACTTTAAAGAAG	9:T>A,11:A>C,15:A>G	0	15	0	0	12	0	0	7	0	0	14	0	0	1	0	0	9	0	0	7	0	0	4	0	0	0	0	0
NM_177573.3	1856	GATTTTCTTAACTGAGG	0:G>A,5:T>A,12:T>A	0	10	0	0	4	0	0	12	0	0	13	0	0	7	0	0	4	0	0	13	0	0	5	0	0	0	0	0
NM_021450.2	3769	ACTTTTCTTAACAGAAG	1:C>A,5:T>A,15:A>G	0	178	0	0	101	0	0	79	0	0	236	0	0	9	0	0	106	0	0	88	0	0	45	0	0	0	0	0
NM_001128607.2	4048	AGTTTGCTTTACAGAGG	1:G>A,5:G>A,9:T>A	0	155	0	0	106	0	0	190	0	0	142	0	0	46	0	0	121	0	0	134	0	0	50	0	0	0	0	0
NM_001078167.2	1069	AGTTTTCTTAACAGTGG	1:G>A,5:T>A,14:T>A	0	29	0	0	30	0	0	43	0	1	65	1.53846	0	5	0	0	52	0	0	78	0	0	18	0	0	1.53846	0	0
NM_001355768.1	3384	AATTTTCTTCTCAGAGG	5:T>A,9:C>A,10:T>A	0	14	0	0	3	0	0	3	0	0	15	0	0	2	0	0	10	0	0	12	0	0	6	0	0	0	0	0
NM_177305.4	2703	AGTTTACTTGAAAGAGG	1:G>A,9:G>A,11:A>C	0	35	0	0	25	0	0	21	0	0	34	0	0	26	0	0	45	0	0	41	0	0	15	0	0	0	0	0
NM_009831.3	453	AATTTACTGGACAGATT	9:G>A,15:T>G,16:T>G	0	90	0	0	55	0	8	74	10.8108	5	85	5.88235	0	11	0	0	71	0	0	75	0	0	35	0	10.8108	5.88235	0	0
NM_001405161.1	138	GATTTGCTGAACAGTGG	0:G>A,5:G>A,14:T>A	1	104	0.961538	0	58	0	0	61	0	1	109	0.917431	0	67	0	0	62	0	0	66	0	0	32	0	0	0.917431	0.961538	0
NM_178775.4	1366	AAATTTCTGAACAGAAG	2:A>T,5:T>A,15:A>G	0	23	0	0	18	0	1	33	3.0303	0	28	0	0	23	0	0	30	0	0	27	0	0	7	0	3.0303	0	0	0
NM_010128.4	103	AATCTCCTGAAGAGAGG	3:C>T,5:C>A,11:G>C	1	67	1.49254	0	36	0	0	51	0	0	60	0	0	39	0	0	49	0	0	39	0	0	15	0	0	0	1.49254	0
NM_001146119.2	3390	TCTTTCCTCAACAGAGG	0:T>A,1:C>A,5:C>A	0	44	0	0	25	0	0	10	0	0	27	0	0	3	0	0	17	0	0	14	0	0	7	0	0	0	0	0
NM_001013371.2	5020	AATTTACTCTAAAGAAG	9:T>A,11:A>C,15:A>G	0	7	0	0	2	0	0	10	0	0	19	0	0	1	0	0	2	0	0	14	0	0	5	0	0	0	0	0
NM_001347508.1	1567	TATCTGCTCAACAGAGG	0:T>A,3:C>T,5:G>A	0	4	0	0	1	0	0	4	0	0	3	0	0	1	0	0	5	0	0	3	0	0	3	0	0	0	0	0
NM_025574.3	3134	AATTTTCTCAATTGAGG	5:T>A,11:T>C,12:T>A	0	9	0	0	9	0	0	7	0	0	14	0	0	2	0	0	7	0	0	6	0	0	4	0	0	0	0	0
NM_194462.2	4457	CATTTGCTCAACAGACG	0:C>A,5:G>A,15:C>G	0	23	0	0	10	0	0	11	0	0	18	0	0	5	0	1	23	4.34783	0	28	0	0	15	0	0	0	0	0
NM_001417072.1	5598	AGTTTACTCTACAGAGC	1:G>A,9:T>A,16:C>G	0	14	0	0	12	0	0	11	0	0	27	0	0	3	0	0	15	0	0	10	0	0	7	0	0	0	0	0
NM_001411599.1	2021	ACTTTACTCCAGAGAGG	1:C>A,9:C>A,11:G>C	0	14	0	1	10	10	1	11	9.09091	0	8	0	0	7	0	0	5	0	0	9	0	0	4	0	9.09091	0	0	10
NM_133780.3	2312	CATTGACTCCACAGAGG	0:C>A,4:G>T,9:C>A	0	112	0	0	49	0	0	59	0	0	78	0	0	18	0	0	72	0	1	82	1.21951	0	44	0	0	0	0	0
NM_001418917.1	1736	CATTTCCTCAACAGAAG	0:C>A,5:C>A,15:A>G	0	9	0	0	4	0	0	1	0	0	7	0	0	1	0	0	4	0	0	5	0	0	2	0	0	0	0	0
NM_176837.2	594	TATTTGCTCAACAGAGA	0:T>A,5:G>A,16:A>G	0	74	0	0	58	0	0	47	0	2	83	2.40964	0	9	0	0	42	0	0	55	0	0	25	0	0	2.40964	0	0
NM_007555.4	1241	ACTTTTCTCATCAGAGG	1:C>A,5:T>A,10:T>A	0	63	0	0	35	0	0	19	0	1	36	2.77778	0	3	0	0	38	0	0	32	0	0	17	0	0	2.77778	0	0
NM_145820.3	792	AAATTCCTCCACAGAGG	2:A>T,5:C>A,9:C>A	1	25	4	0	27	0	0	19	0	0	35	0	0	13	0	0	8	0	0	15	0	0	4	0	0	0	4	0
XM_006501504.5	11422	AATTTGCTAAACACATG	5:G>A,13:C>G,15:T>G	1	6	16.6667	0	2	0	0	3	0	0	8	0	0	2	0	0	8	0	0	8	0	1	3	33.3333	0	0	16.6667	0
XM_036162928.1	9247	AATTTGCTAAACACATG	5:G>A,13:C>G,15:T>G	0	254	0	1	170	0.588235	0	106	0	1	337	0.296736	0	42	0	0	179	0	0	267	0	0	127	0	0	0.296736	0	0.588235
XM_036152261.1	1954	AATTTCCTAAACACATG	5:C>A,13:C>G,15:T>G	1	331	0.302115	1	227	0.440529	0	123	0	0	388	0	0	48	0	0	317	0	0	386	0	0	170	0	0	0	0.302115	0.440529
XM_036159971.1	1446	AATTTCCTAAACACATG	5:C>A,13:C>G,15:T>G	0	59	0	0	40	0	0	27	0	0	101	0	0	13	0	0	83	0	0	109	0	0	48	0	0	0	0	0
XM_017316970.3	4155	AATTTCCTAAACACATG	5:C>A,13:C>G,15:T>G	0	145	0	0	85	0	1	70	1.42857	0	216	0	0	29	0	0	170	0	0	224	0	0	95	0	1.42857	0	0	0
XM_011243907.4	3266	AATTTCCTAAACACATG	5:C>A,13:C>G,15:T>G	1	374	0.26738	0	238	0	0	150	0	0	376	0	0	54	0	0	279	0	0	419	0	0	150	0	0	0	0.26738	0
XM_006506468.5	1969	AATTTCCTAAACACATG	5:C>A,13:C>G,15:T>G	1	331	0.302115	1	227	0.440529	0	123	0	0	388	0	0	48	0	0	317	0	0	386	0	0	169	0	0	0	0.302115	0.440529
XM_006522522.4	3035	ATATTACTATACAGAGG	1:T>A,2:A>T,9:T>A	0	4	0	0	3	0	0	1	0	1	7	14.2857	0	1	0	0	2	0	0	7	0	0	3	0	0	14.2857	0	0
XM_006496982.5	1855	ACTTTGCTAATCAGAGG	1:C>A,5:G>A,10:T>A	0	2	0	0	1	0	0	2	0	0	3	0	0	3	0	0	5	0	0	3	0	0	2	0	0	0	0	0
XM_006532051.4	4702	AATTTGCTAAGCGGAGG	5:G>A,10:G>A,12:G>A	0	41	0	0	22	0	0	48	0	0	32	0	0	50	0	0	22	0	0	26	0	0	13	0	0	0	0	0
XM_036162101.1	495	AATATCCTAAACAGAAG	3:A>T,5:C>A,15:A>G	0	1	0	0	1	0	0	3	0	0	1	0	0	4	0	0	5	0	0	4	0	0	1	0	0	0	0	0
XM_036154770.1	1872	AAGGTGCTTAACAGAGG	2:G>T,3:G>T,5:G>A	0	39	0	0	26	0	0	73	0	0	36	0	0	39	0	0	35	0	0	29	0	0	8	0	0	0	0	0
XM_006499044.5	1081	TATTTCCTTAAGAGAGG	0:T>A,5:C>A,11:G>C	0	73	0	0	37	0	0	42	0	0	66	0	0	17	0	0	48	0	0	42	0	0	19	0	0	0	0	0
XM_036152617.1	3127	CATGTACTTCACAGAGG	0:C>A,3:G>T,9:C>A	0	45	0	0	34	0	0	21	0	0	45	0	0	7	0	0	17	0	0	19	0	0	11	0	0	0	0	0
XM_030244466.2	3861	AATTTTCTTAACATATG	5:T>A,13:T>G,15:T>G	0	16	0	0	8	0	0	4	0	0	7	0	0	3	0	0	1	0	0	6	0	0	6	0	0	0	0	0
XM_036160458.1	4422	AATTTACTTGACAGTAG	9:G>A,14:T>A,15:A>G	0	2	0	0	6	0	0	4	0	0	8	0	0	4	0	0	7	0	0	5	0	0	3	0	0	0	0	0
XM_006517123.4	5689	AATTTACTTTAAAGAAG	9:T>A,11:A>C,15:A>G	0	17	0	0	10	0	0	7	0	0	13	0	0	1	0	0	11	0	0	10	0	0	4	0	0	0	0	0
XM_006502884.4	1943	GATTTTCTTAACTGAGG	0:G>A,5:T>A,12:T>A	0	10	0	0	4	0	0	12	0	0	13	0	0	7	0	0	4	0	0	13	0	0	5	0	0	0	0	0
XM_036162435.1	3555	ACTTTTCTTAACAGAAG	1:C>A,5:T>A,15:A>G	0	178	0	0	101	0	0	79	0	0	236	0	0	9	0	0	106	0	0	88	0	0	45	0	0	0	0	0
XM_006538896.5	4869	AGTTTGCTTTACAGAGG	1:G>A,5:G>A,9:T>A	0	152	0	0	102	0	0	189	0	0	143	0	0	51	0	0	115	0	0	129	0	0	49	0	0	0	0	0
XM_006506752.4	3509	AATTTTCTTCTCAGAGG	5:T>A,9:C>A,10:T>A	0	14	0	0	3	0	0	3	0	0	15	0	0	2	0	0	10	0	0	12	0	0	6	0	0	0	0	0
XM_036159172.1	110	GATTTGCTGAACAGTGG	0:G>A,5:G>A,14:T>A	1	86	1.16279	0	54	0	0	53	0	1	89	1.1236	0	59	0	0	50	0	0	59	0	0	31	0	0	1.1236	1.16279	0
XM_030254961.1	2661	AAATTTCTGAACAGAAG	2:A>T,5:T>A,15:A>G	0	23	0	0	18	0	1	33	3.0303	0	28	0	0	23	0	0	30	0	0	27	0	0	7	0	3.0303	0	0	0
XM_006505502.1	288	AATCTCCTGAAGAGAGG	3:C>T,5:C>A,11:G>C	1	68	1.47059	0	36	0	0	54	0	0	60	0	0	39	0	0	49	0	0	39	0	0	16	0	0	0	1.47059	0
XM_006515246.5	3578	TCTTTCCTCAACAGAGG	0:T>A,1:C>A,5:C>A	0	44	0	0	25	0	0	10	0	0	27	0	0	3	0	0	17	0	0	14	0	0	7	0	0	0	0	0
XM_017313339.3	952	AATTTTCTCAAGAGAGA	5:T>A,11:G>C,16:A>G	0	14	0	0	3	0	0	8	0	0	10	0	0	3	0	0	5	0	0	16	0	0	6	0	0	0	0	0
XM_036157859.1	1487	TATCTGCTCAACAGAGG	0:T>A,3:C>T,5:G>A	0	4	0	0	1	0	0	4	0	0	3	0	0	1	0	0	5	0	0	3	0	0	3	0	0	0	0	0
XM_017320586.3	5287	CATTTGCTCAACAGACG	0:C>A,5:G>A,15:C>G	0	23	0	0	10	0	0	11	0	0	18	0	0	5	0	1	23	4.34783	0	28	0	0	15	0	0	0	0	0
XM_030242211.2	6475	AGTTTACTCTACAGAGC	1:G>A,9:T>A,16:C>G	0	14	0	0	12	0	0	11	0	0	27	0	0	3	0	0	15	0	0	10	0	0	7	0	0	0	0	0
XM_036166060.1	1712	ACTTTACTCCAGAGAGG	1:C>A,9:C>A,11:G>C	0	14	0	1	10	10	1	11	9.09091	0	8	0	0	7	0	0	5	0	0	9	0	0	4	0	9.09091	0	0	10
XM_006529065.4	2357	CATTGACTCCACAGAGG	0:C>A,4:G>T,9:C>A	0	112	0	0	49	0	0	59	0	0	78	0	0	18	0	0	72	0	1	82	1.21951	0	44	0	0	0	0	0
XM_006512885.5	739	TATTTGCTCAACAGAGA	0:T>A,5:G>A,16:A>G	0	74	0	0	58	0	0	47	0	2	83	2.40964	0	9	0	0	42	0	0	55	0	0	25	0	0	2.40964	0	0
XM_006502143.5	904	AAATTCCTCCACAGAGG	2:A>T,5:C>A,9:C>A	1	25	4	0	27	0	0	19	0	0	35	0	0	13	0	0	8	0	0	15	0	0	4	0	0	0	4	0
NR_131899.1	2759	AATTTCCTAAACACATG	5:C>A,13:C>G,15:T>G	1	331	0.302115	1	227	0.440529	0	123	0	0	387	0	0	48	0	0	317	0	0	386	0	0	170	0	0	0	0.302115	0.440529
NR_028367.1	1066	AAGTTACTTCACTGAGG	2:G>T,9:C>A,12:T>A	0	6	0	0	7	0	0	13	0	0	3	0	0	5	0	0	7	0	0	8	0	0	2	0	0	0	0	0
NR_178087.1	2288	CATGTACTTCACAGAGG	0:C>A,3:G>T,9:C>A	0	45	0	0	34	0	0	21	0	0	45	0	0	7	0	0	17	0	0	19	0	0	11	0	0	0	0	0
NR_184448.1	453	AATTTACTGGACAGATT	9:G>A,15:T>G,16:T>G	0	90	0	0	55	0	8	74	10.8108	5	85	5.88235	0	11	0	0	71	0	0	75	0	0	35	0	10.8108	5.88235	0	0
NR_184856.1	1942	CATTTCCTCAACAGAAG	0:C>A,5:C>A,15:A>G	0	9	0	0	4	0	0	1	0	0	7	0	0	1	0	0	4	0	0	5	0	0	2	0	0	0	0	0
XR_876105.3	3235	AATTTGCTAAACACATG	5:G>A,13:C>G,15:T>G	0	254	0	1	170	0.588235	0	106	0	1	337	0.296736	0	42	0	0	179	0	0	267	0	0	127	0	0	0.296736	0	0.588235
XR_876307.4	15008	AATTTGCTAAACACATG	5:G>A,13:C>G,15:T>G	0	78	0	0	64	0	0	60	0	0	127	0	0	16	0	0	89	0	0	116	0	0	62	0	0	0	0	0
XR_001783514.3	4028	AATTTGCTAAACACATG	5:G>A,13:C>G,15:T>G	0	34	0	0	19	0	0	21	0	0	41	0	0	7	0	0	21	0	0	32	0	0	15	0	0	0	0	0
XR_874530.4	1640	AATTTGCTAAACACATG	5:G>A,13:C>G,15:T>G	0	254	0	1	170	0.588235	0	106	0	1	337	0.296736	0	42	0	0	179	0	0	267	0	0	127	0	0	0.296736	0	0.588235
XR_004938887.1	11363	AATTTGCTAAACACATG	5:G>A,13:C>G,15:T>G	0	254	0	1	170	0.588235	0	106	0	1	337	0.296736	0	42	0	0	179	0	0	267	0	0	127	0	0	0.296736	0	0.588235
XR_004938899.1	15191	AATTTCCTAAACACATG	5:C>A,13:C>G,15:T>G	1	313	0.319489	0	215	0	0	122	0	0	387	0	0	48	0	0	322	0	0	386	0	0	169	0	0	0	0.319489	0
XR_374611.4	3191	AATTTCCTAAACACATG	5:C>A,13:C>G,15:T>G	0	43	0	0	24	0	0	8	0	0	40	0	0	7	0	0	40	0	0	66	0	0	26	0	0	0	0	0
XR_004936456.1	16000	AATTTCCTAAACACATG	5:C>A,13:C>G,15:T>G	0	145	0	0	85	0	1	70	1.42857	0	216	0	0	29	0	0	170	0	0	224	0	0	95	0	1.42857	0	0	0
XR_388336.3	4679	AATTTGCTAAGCGGAGG	5:G>A,10:G>A,12:G>A	0	41	0	0	22	0	0	48	0	0	32	0	0	50	0	0	22	0	0	26	0	0	13	0	0	0	0	0
XR_004939180.1	3426	TATTTCCTTAAGAGAGG	0:T>A,5:C>A,11:G>C	0	69	0	0	37	0	0	42	0	0	63	0	0	16	0	0	47	0	0	42	0	0	19	0	0	0	0	0
XR_391040.5	3081	CATGTACTTCACAGAGG	0:C>A,3:G>T,9:C>A	0	45	0	0	34	0	0	21	0	0	45	0	0	7	0	0	17	0	0	19	0	0	11	0	0	0	0	0
XR_876465.4	4418	AATTTACTTGACAGTAG	9:G>A,14:T>A,15:A>G	0	2	0	0	6	0	0	4	0	0	8	0	0	4	0	0	7	0	0	5	0	0	3	0	0	0	0	0
XR_004938380.1	7498	AATTTACTTTGCAGTGG	9:T>A,10:G>A,14:T>A	0	4	0	0	4	0	0	2	0	0	6	0	0	2	0	0	11	0	0	15	0	0	4	0	0	0	0	0
XR_001783159.3	3765	ACTTTTCTTAACAGAAG	1:C>A,5:T>A,15:A>G	0	178	0	0	101	0	0	79	0	0	236	0	0	9	0	0	106	0	0	88	0	0	45	0	0	0	0	0
XR_004940357.1	9652	AACTTTCTTAAGAGAGG	2:C>T,5:T>A,11:G>C	0	9	0	0	9	0	0	9	0	0	16	0	0	1	0	0	5	0	0	6	0	0	3	0	0	0	0	0
XR_004942884.1	2606	AAATTTCTGAACAGAAG	2:A>T,5:T>A,15:A>G	0	23	0	0	18	0	1	33	3.0303	0	28	0	0	23	0	0	30	0	0	27	0	0	7	0	3.0303	0	0	0
XR_004935411.1	952	AATTTTCTCAAGAGAGA	5:T>A,11:G>C,16:A>G	0	14	0	0	3	0	0	8	0	0	10	0	0	3	0	0	5	0	0	16	0	0	6	0	0	0	0	0
XR_001779622.3	739	TATTTGCTCAACAGAGA	0:T>A,5:G>A,16:A>G	0	74	0	0	58	0	0	47	0	2	83	2.40964	0	9	0	0	42	0	0	55	0	0	25	0	0	2.40964	0	0
NM_001402769.1	13178	CCTTAACTAAACAGAGG	0:C>A,1:C>A,4:A>T	0	65	0	0	47	0	0	50	0	0	68	0	0	16	0	0	40	0	0	32	0	0	13	0	0	0	0	0
NM_001357588.3	425	AATCTACTAAGCAGATG	3:C>T,10:G>A,15:T>G	0	13	0	0	4	0	0	11	0	0	13	0	0	7	0	0	12	0	0	7	0	0	2	0	0	0	0	0
NM_172471.2	4374	AATCTACTAAGGAGAGG	3:C>T,10:G>A,11:G>C	0	114	0	0	45	0	0	36	0	0	72	0	0	39	0	0	105	0	0	50	0	0	35	0	0	0	0	0
NM_001410205.1	638	AAACCACTTAACAGAGG	2:A>T,3:C>T,4:C>T	0	7	0	0	4	0	0	5	0	0	7	0	0	1	0	0	4	0	0	9	0	0	3	0	0	0	0	0
NM_001081206.2	4834	AATTTACTTATCAGAAT	10:T>A,15:A>G,16:T>G	0	11	0	0	5	0	0	11	0	0	12	0	0	2	0	0	4	0	0	6	0	0	3	0	0	0	0	0
NM_001111025.1	450	AAGGAACTTAACAGAGG	2:G>T,3:G>T,4:A>T	0	23	0	0	19	0	0	20	0	0	22	0	0	7	0	0	15	0	0	16	0	0	4	0	0	0	0	0
NM_001166669.1	5248	AATTGACTTAACACAGC	4:G>T,13:C>G,16:C>G	0	5	0	0	4	0	0	3	0	0	6	0	0	1	0	0	2	0	0	10	0	0	1	0	0	0	0	0
NM_207663.3	4458	AAGTTACTTATCAGAGA	2:G>T,10:T>A,16:A>G	0	65	0	0	29	0	0	22	0	0	47	0	0	21	0	0	34	0	0	34	0	0	11	0	0	0	0	0
NM_170599.2	2366	CAATGACTGAACAGAGG	0:C>A,2:A>T,4:G>T	0	7	0	0	2	0	0	3	0	0	7	0	0	3	0	0	7	0	0	7	0	0	3	0	0	0	0	0
NM_015728.5	2447	AATTTACTGACCAAAGC	10:C>A,13:A>G,16:C>G	0	16	0	0	8	0	0	13	0	0	24	0	0	3	0	0	13	0	0	20	0	0	16	0	0	0	0	0
NM_001357446.1	1365	TAATTACTGAGCAGAGG	0:T>A,2:A>T,10:G>A	0	9	0	1	6	16.6667	0	17	0	0	13	0	0	4	0	0	8	0	0	6	0	0	3	0	0	0	0	16.6667
NM_007796.2	417	AACTCACTGAATAGAGG	2:C>T,4:C>T,11:T>C	0	86	0	0	44	0	0	61	0	0	84	0	0	22	0	0	85	0	0	83	0	0	27	0	0	0	0	0
NM_029804.3	1215	AATGCACTGAAGAGAGG	3:G>T,4:C>T,11:G>C	0	188	0	0	177	0	2	148	1.35135	2	209	0.956938	0	34	0	0	173	0	0	224	0	0	151	0	1.35135	0.956938	0	0
NM_025827.3	442	ACTTTACTGATCACAGG	1:C>A,10:T>A,13:C>G	0	88	0	0	48	0	0	64	0	0	80	0	0	33	0	0	39	0	0	51	0	0	21	0	0	0	0	0
NM_173781.4	1198	AATTAACTGAACAGTAG	4:A>T,14:T>A,15:A>G	0	13	0	0	4	0	0	6	0	1	10	10	0	7	0	0	7	0	0	4	0	0	1	0	0	10	0	0
NM_001302341.2	1163	CAGTTACTCACCAGAGG	0:C>A,2:G>T,10:C>A	0	48	0	0	39	0	0	170	0	0	64	0	0	29	0	0	56	0	0	51	0	0	17	0	0	0	0	0
NM_001364400.1	1439	AAGGAACTCAACAGAGG	2:G>T,3:G>T,4:A>T	0	95	0	0	80	0	0	46	0	6	88	6.81818	0	22	0	0	73	0	0	59	0	0	18	0	0	6.81818	0	0
NM_153510.3	1153	AATTCACTCATCAGAAG	4:C>T,10:T>A,15:A>G	0	20	0	0	12	0	0	25	0	0	22	0	0	5	0	0	10	0	0	12	0	0	3	0	0	0	0	0
NM_001362651.1	1764	AATGAACTCAACCGAGG	3:G>T,4:A>T,12:C>A	0	13	0	0	5	0	0	9	0	0	7	0	0	3	0	0	5	0	0	3	0	0	1	0	0	0	0	0
XM_006523518.3	13251	CCTTAACTAAACAGAGG	0:C>A,1:C>A,4:A>T	0	65	0	0	47	0	0	50	0	0	68	0	0	16	0	0	40	0	0	32	0	0	13	0	0	0	0	0
XM_006534468.5	194	AATCTACTAAGCAGATG	3:C>T,10:G>A,15:T>G	0	10	0	0	4	0	0	9	0	0	11	0	0	5	0	0	11	0	0	7	0	0	2	0	0	0	0	0
XM_017313117.3	1559	AAACCACTTAACAGAGG	2:A>T,3:C>T,4:C>T	0	7	0	0	4	0	0	5	0	0	7	0	0	1	0	0	4	0	0	9	0	0	3	0	0	0	0	0
XM_017321624.3	9080	AATTTACTTATCAGAAT	10:T>A,15:A>G,16:T>G	0	11	0	0	5	0	0	11	0	0	12	0	0	2	0	0	4	0	0	6	0	0	3	0	0	0	0	0
XM_017314446.3	5258	AATTGACTTAACACAGC	4:G>T,13:C>G,16:C>G	0	5	0	0	4	0	0	3	0	0	6	0	0	1	0	0	2	0	0	10	0	0	1	0	0	0	0	0
XM_011245851.2	2348	CAATGACTGAACAGAGG	0:C>A,2:A>T,4:G>T	0	7	0	0	2	0	0	3	0	0	7	0	0	3	0	0	7	0	0	7	0	0	3	0	0	0	0	0
XM_011242826.3	1284	TAATTACTGAGCAGAGG	0:T>A,2:A>T,10:G>A	0	9	0	1	6	16.6667	0	17	0	0	13	0	0	4	0	0	8	0	0	6	0	0	3	0	0	0	0	16.6667
XM_006511737.3	1157	AATTAACTGAACAGTAG	4:A>T,14:T>A,15:A>G	0	13	0	0	4	0	0	6	0	1	10	10	0	7	0	0	7	0	0	4	0	0	1	0	0	10	0	0
XM_006520573.4	1208	CAGTTACTCACCAGAGG	0:C>A,2:G>T,10:C>A	0	48	0	0	39	0	0	170	0	0	64	0	0	29	0	0	56	0	0	51	0	0	17	0	0	0	0	0
XM_006516327.4	6347	AAGGAACTCAACAGAGG	2:G>T,3:G>T,4:A>T	0	95	0	0	80	0	0	46	0	6	88	6.81818	0	22	0	0	73	0	0	59	0	0	18	0	0	6.81818	0	0
XM_006500430.4	2316	AATGAACTCAACCGAGG	3:G>T,4:A>T,12:C>A	0	13	0	0	5	0	0	9	0	0	7	0	0	3	0	0	5	0	0	3	0	0	1	0	0	0	0	0
NR_027903.1	375	AGTTCACTTAACAGAGA	1:G>A,4:C>T,16:A>G	0	4	0	0	7	0	0	5	0	0	5	0	0	2	0	0	3	0	0	2	0	0	3	0	0	0	0	0
NR_156014.1	1608	AATGAACTCAACCGAGG	3:G>T,4:A>T,12:C>A	0	50	0	0	17	0	0	41	0	0	21	0	0	27	0	0	13	0	0	20	0	0	5	0	0	0	0	0
XR_003952078.2	13251	CCTTAACTAAACAGAGG	0:C>A,1:C>A,4:A>T	0	65	0	0	47	0	0	50	0	0	68	0	0	16	0	0	40	0	0	32	0	0	13	0	0	0	0	0
XR_004942966.1	8916	AATTTACTTATCAGAAT	10:T>A,15:A>G,16:T>G	0	11	0	0	5	0	0	11	0	0	12	0	0	2	0	0	4	0	0	6	0	0	3	0	0	0	0	0
XR_004940984.1	2647	AATTTACTGACCAAGGG	10:C>A,13:A>G,14:G>A	0	7	0	0	1	0	0	6	0	0	5	0	0	1	0	0	3	0	0	3	0	0	2	0	0	0	0	0
XR_001780498.2	6347	AAGGAACTCAACAGAGG	2:G>T,3:G>T,4:A>T	0	80	0	0	62	0	0	38	0	6	74	8.10811	0	17	0	0	66	0	0	45	0	0	16	0	0	8.10811	0	0
XR_004940782.1	1951	AATGAACTCAACCGAGG	3:G>T,4:A>T,12:C>A	0	13	0	0	5	0	0	9	0	0	7	0	0	3	0	0	5	0	0	3	0	0	1	0	0	0	0	0
NM_001033321.2	2029	AGAGTACTTAACAGAGG	1:G>A,2:A>T,3:G>T	0	22	0	0	7	0	0	6	0	0	17	0	0	15	0	0	10	0	0	8	0	0	2	0	0	0	0	0
NM_009615.6	951	AAATTACTTAATAGAGC	2:A>T,11:T>C,16:C>G	0	83	0	0	53	0	0	53	0	0	93	0	0	20	0	0	75	0	0	73	0	0	37	0	0	0	0	0
NM_021890.3	3178	AAGGTACTTAACAGAAG	2:G>T,3:G>T,15:A>G	0	17	0	0	11	0	0	13	0	0	16	0	0	9	0	0	17	0	0	9	0	0	5	0	0	0	0	0
NM_177184.4	11605	TCTTTACTGAAGAGAGG	0:T>A,1:C>A,11:G>C	1	28	3.57143	0	21	0	0	27	0	0	19	0	0	2	0	0	12	0	0	16	0	0	15	0	0	0	3.57143	0
NM_001162415.1	587	ATTTTACTGAAGAGAGT	1:T>A,11:G>C,16:T>G	0	36	0	0	13	0	0	20	0	0	30	0	0	3	0	0	35	0	0	32	0	0	14	0	0	0	0	0
NM_001310598.1	4046	AACCTACTGAACAGAGA	2:C>T,3:C>T,16:A>G	0	18	0	0	12	0	2	8	25	1	17	5.88235	0	2	0	0	22	0	0	20	0	0	7	0	25	5.88235	0	0
NM_001080977.1	672	ATTTTACTGAAAAGTGG	1:T>A,11:A>C,14:T>A	0	50	0	0	38	0	0	16	0	0	40	0	0	1	0	0	55	0	0	54	0	0	29	0	0	0	0	0
NM_001368844.1	9403	AATATACTGAAAAGGGG	3:A>T,11:A>C,14:G>A	0	8	0	0	4	0	0	6	0	0	5	0	0	8	0	0	10	0	0	2	0	0	3	0	0	0	0	0
NM_012047.3	1509	AATCTACTCAACATATG	3:C>T,13:T>G,15:T>G	0	24	0	0	11	0	0	16	0	0	21	0	0	5	0	0	12	0	0	15	0	0	9	0	0	0	0	0
XM_011249743.4	4711	AAAATACTAAACAAAGG	2:A>T,3:A>T,13:A>G	0	109	0	0	78	0	0	82	0	0	173	0	0	22	0	0	114	0	0	146	0	0	54	0	0	0	0	0
XM_011248362.3	2357	AGAGTACTTAACAGAGG	1:G>A,2:A>T,3:G>T	0	22	0	0	7	0	0	6	0	0	17	0	0	15	0	0	10	0	0	8	0	0	2	0	0	0	0	0
XM_030246530.2	796	AAATTACTTAATAGAGC	2:A>T,11:T>C,16:C>G	0	83	0	0	53	0	0	53	0	0	93	0	0	20	0	0	75	0	0	73	0	0	37	0	0	0	0	0
XM_006511224.3	11578	TCTTTACTGAAGAGAGG	0:T>A,1:C>A,11:G>C	1	28	3.57143	0	21	0	0	27	0	0	19	0	0	2	0	0	12	0	0	16	0	0	15	0	0	0	3.57143	0
XM_006518504.5	241	GCTTTACTGAATAGAGG	0:G>A,1:C>A,11:T>C	0	53	0	0	24	0	0	46	0	1	40	2.5	0	29	0	0	39	0	0	45	0	0	15	0	0	2.5	0	0
XM_030252754.2	3749	AACCTACTGAACAGAGA	2:C>T,3:C>T,16:A>G	0	18	0	0	12	0	2	8	25	1	17	5.88235	0	2	0	0	22	0	0	20	0	0	7	0	25	5.88235	0	0
XM_036156287.1	23225	ATTTTACTGAATAGAAG	1:T>A,11:T>C,15:A>G	0	31	0	0	14	0	0	33	0	0	50	0	0	6	0	0	9	0	0	30	0	0	14	0	0	0	0	0
XM_036166090.1	1876	ATTTTACTGAAAAGTGG	1:T>A,11:A>C,14:T>A	0	7	0	0	5	0	0	3	0	0	6	0	0	2	0	0	7	0	0	6	0	0	2	0	0	0	0	0
XM_011239526.3	13238	AATATACTGAAAAGGGG	3:A>T,11:A>C,14:G>A	0	8	0	0	4	0	0	6	0	0	5	0	0	8	0	0	10	0	0	2	0	0	3	0	0	0	0	0
NR_120376.1	951	AAATTACTTAATAGAGC	2:A>T,11:T>C,16:C>G	0	83	0	0	53	0	0	53	0	0	93	0	0	20	0	0	75	0	0	73	0	0	37	0	0	0	0	0
NR_027859.1	481	ATTTTACTGAAGAGAGT	1:T>A,11:G>C,16:T>G	0	36	0	0	13	0	0	20	0	0	30	0	0	3	0	0	35	0	0	32	0	0	14	0	0	0	0	0
NR_165045.1	1509	AATCTACTCAACATATG	3:C>T,13:T>G,15:T>G	0	7	0	0	2	0	0	6	0	0	9	0	0	2	0	0	4	0	0	7	0	0	5	0	0	0	0	0
XR_003952799.2	4069	AAGGTACTTAACAGAAG	2:G>T,3:G>T,15:A>G	0	18	0	0	11	0	0	14	0	0	17	0	0	11	0	0	20	0	0	9	0	0	5	0	0	0	0	0
XR_379424.3	11728	TCTTTACTGAAGAGAGG	0:T>A,1:C>A,11:G>C	1	28	3.57143	0	21	0	0	27	0	0	19	0	0	2	0	0	12	0	0	16	0	0	15	0	0	0	3.57143	0
XR_001784694.3	6871	ATTTTACTGAAAAGTGG	1:T>A,11:A>C,14:T>A	0	50	0	0	38	0	0	16	0	0	40	0	0	1	0	0	55	0	0	54	0	0	29	0	0	0	0	0
XR_003947288.2	1958	AATCTACTCAACATATG	3:C>T,13:T>G,15:T>G	0	7	0	0	2	0	0	6	0	0	9	0	0	2	0	0	4	0	0	7	0	0	5	0	0	0	0	0
NM_001406073.1	2115	AAGTTACTAAACAGAAA	2:G>T,15:A>G,16:A>G	0	75	0	0	41	0	0	30	0	3	67	4.47761	0	6	0	0	52	0	0	52	0	0	24	0	0	4.47761	0	0
NM_029869.1	6708	AATTTACTTAACTGACC	12:T>A,15:C>G,16:C>G	0	10	0	0	4	0	0	7	0	0	8	0	0	2	0	0	9	0	0	7	0	0	3	0	0	0	0	0
NM_001355610.1	649	TAGTTACTTAACAGCGG	0:T>A,2:G>T,14:C>A	0	21	0	0	4	0	0	5	0	0	13	0	0	3	0	0	5	0	0	4	0	0	4	0	0	0	0	0
NM_001417213.1	2164	AATTTACTTAACTATGG	12:T>A,13:A>G,14:T>A	0	67	0	0	32	0	0	79	0	0	79	0	0	5	0	0	27	0	0	39	0	0	14	0	0	0	0	0
NM_010028.3	2479	AATTTACTGAACTTGGG	12:T>A,13:T>G,14:G>A	0	279	0	0	146	0	1	88	1.13636	1	172	0.581395	0	15	0	0	162	0	0	113	0	0	52	0	1.13636	0.581395	0	0
NM_010192.4	2979	AAGTTACTGAACAGCTG	2:G>T,14:C>A,15:T>G	0	25	0	0	21	0	0	29	0	2	21	9.52381	0	24	0	0	8	0	0	12	0	0	6	0	0	9.52381	0	0
XM_017321435.3	2156	AAGTTACTAAACAGAAA	2:G>T,15:A>G,16:A>G	0	74	0	0	35	0	0	29	0	4	77	5.19481	0	3	0	0	59	0	0	51	0	0	15	0	0	5.19481	0	0
XM_006504628.4	6748	AATTTACTTAACTGACC	12:T>A,15:C>G,16:C>G	0	10	0	0	4	0	0	7	0	0	8	0	0	2	0	0	9	0	0	7	0	0	3	0	0	0	0	0
XM_006498349.4	481	TAGTTACTTAACAGCGG	0:T>A,2:G>T,14:C>A	0	21	0	0	4	0	0	5	0	0	13	0	0	3	0	0	5	0	0	4	0	0	4	0	0	0	0	0
XM_036159920.1	2278	AATTTACTTAACTATGG	12:T>A,13:A>G,14:T>A	0	67	0	0	32	0	0	79	0	0	79	0	0	5	0	0	27	0	0	39	0	0	14	0	0	0	0	0
XM_006527361.5	11209	AACTTACTGAACAGGAG	2:C>T,14:G>A,15:A>G	0	13	0	0	4	0	0	5	0	0	11	0	0	1	0	0	10	0	0	9	0	0	6	0	0	0	0	0
NR_176013.1	2090	AAGTTACTAAACAGAAA	2:G>T,15:A>G,16:A>G	0	73	0	0	41	0	0	24	0	1	65	1.53846	0	4	0	0	54	0	0	52	0	0	21	0	0	1.53846	0	0
NR_184432.1	2064	AATTTACTTAACTATGG	12:T>A,13:A>G,14:T>A	0	67	0	0	32	0	0	79	0	0	79	0	0	5	0	0	27	0	0	39	0	0	14	0	0	0	0	0
XR_004942919.1	2156	AAGTTACTAAACAGAAA	2:G>T,15:A>G,16:A>G	0	72	0	0	40	0	0	29	0	1	64	1.5625	0	3	0	0	56	0	0	55	0	0	22	0	0	1.5625	0	0
NM_008615.2	2316	CTTTTACTAAACAGAAG	0:C>A,1:T>A,15:A>G	0	13	0	0	7	0	0	6	0	1	12	8.33333	0	11	0	0	17	0	0	9	0	0	4	0	0	8.33333	0	0
NM_001308645.1	3168	AATTTACTTAACAAGGA	13:A>G,14:G>A,16:A>G	0	13	0	0	7	0	0	10	0	0	16	0	0	1	0	0	9	0	0	19	0	0	15	0	0	0	0	0
NM_001302886.1	2745	TGTTTACTCAACAGACG	0:T>A,1:G>A,15:C>G	0	23	0	0	14	0	0	15	0	1	16	6.25	0	11	0	0	12	0	0	14	0	0	7	0	0	6.25	0	0
XM_011242666.2	2151	CTTTTACTAAACAGAAG	0:C>A,1:T>A,15:A>G	0	13	0	0	7	0	0	6	0	1	12	8.33333	0	11	0	0	17	0	0	9	0	0	4	0	0	8.33333	0	0
XM_006514194.4	2707	TGTTTACTCAACAGACG	0:T>A,1:G>A,15:C>G	0	23	0	0	14	0	0	15	0	1	16	6.25	0	11	0	0	12	0	0	14	0	0	7	0	0	6.25	0	0
XR_001782921.2	3882	TCTTTACTTAACAGAGA	0:T>A,1:C>A,16:A>G	0	91	0	0	68	0	0	34	0	0	61	0	0	1	0	0	67	0	0	44	0	0	27	0	0	0	0	0
NM_001195633.2	2731	GATTTACTGAACAGGGT	0:G>A,14:G>A,16:T>G	0	15	0	0	10	0	1	15	6.66667	0	11	0	0	8	0	0	21	0	0	10	0	0	12	0	6.66667	0	0	0
XM_006526445.5	2794	GATTTACTGAACAGGGT	0:G>A,14:G>A,16:T>G	0	15	0	0	10	0	1	15	6.66667	0	11	0	0	8	0	0	21	0	0	10	0	0	12	0	6.66667	0	0	0
XR_386367.3	2794	GATTTACTGAACAGGGT	0:G>A,14:G>A,16:T>G	0	15	0	0	10	0	1	15	6.66667	0	11	0	0	8	0	0	21	0	0	10	0	0	12	0	6.66667	0	0	0
