# Supplementary material for: CRISPR-free RNA base editing mediated PTC-readthrough restores hearing in mice with Otof nonsense mutation
Source: Nat Commun. 2025 Dec 6;17:413. doi: 10.1038/s41467-025-67112-w (PMC12796263; doi:10.1038/s41467-025-67112-w)
Supplement: Supplementary file 5 — Supplementary Data 3 [file 41467_2025_67112_MOESM5_ESM.xlsx]

## Sheet: Sheet1
Item	Unit	Group
		WT	Otof c.1315C>T(p.R439X) +AAVie-GFP	Otof c.1315C>T(p.R439X) +AAVie-RESTART v3
White-blood-cell (WBC)	109/L	12.37	9.28	9.53
Lymphocyte absolute value (LYM#)	109/L	2.78	2.19	2.19
Intermediate cell absolute value (MID#)	109/L	4.26	3.03	3.21
Granulocyte absolute value (GRA#)	109/L	5.33	4.06	4.13
Lymphocyte percentage (LYM%)	%	22.6	23.7	23.1
Intermediate cell percentage (MID%)	%	34.4	32.6	33.6
Granulocyte percentage (GRA%)	%	43	43.7	43.3
Red blood corpuscle (RBC)	1012/L	5.89	6.27	6.43
Hematocrystallin (HGB)	g/L	125	131	132
Hematokrit (HCT)	L/L	0.224	0.239	0.243
Mean corpuscular volume (MCV)	fL	38.1	38	37.8
Mean corpuscular hemoglobin (MCH)	pg	21.1	20.8	20.5
Mean corpuscular hemoglobin concentration (MCHC)	g/L	527	520	514
Red blood cell distribution width-Standard deviation (RDW-SD)	fL	13.6	13.6	13
Red blood cell width-Coefficient of variation (RDW-CV)	%	25.4	24.4	24.4
Platelet count (PLT)	109/L	1216	1342	1569
Thrombocytocrit (PCT)	L/L	0.791	0.877	1.025
Mean platelet volume (MPV)	fL	6.5	6.5	6.5
Platelet distribution width (PDW)	%	5.8	4.2	4.1
