# Supplementary material for: CRISPR-free RNA base editing mediated PTC-readthrough restores hearing in mice with Otof nonsense mutation
Source: Nat Commun. 2025 Dec 6;17:413. doi: 10.1038/s41467-025-67112-w (PMC12796263; doi:10.1038/s41467-025-67112-w)
Supplement: Supplementary file 6 — Supplementary Data 4 [file 41467_2025_67112_MOESM6_ESM.xlsx]

## Sheet: Sheet1
Unit	Group
	WT	Otof c.1315C>T(p.R439X) +AAVie-GFP	Otof c.1315C>T(p.R439X) +AAVie-RESTART v3
GLU (mmol/L)	12.37	9.28	9.53
TC (mmol/L)	2.78	2.19	2.19
TG (mmol/L)	4.26	3.03	3.21
HDL-C (mmol/L)	5.33	4.06	4.13
LDL-C (mmol/L)	22.6	23.7	23.1
ALT (U/L)	34.4	32.6	33.6
AST (U/L)	43	43.7	43.3
TP (g/L)	5.89	6.27	6.43
ALB (g/L)	125	131	132
GLB (g/L)	0.224	0.239	0.243
A/G	38.1	38	37.8
LDH (U/L)	21.1	20.8	20.5
TBiL (umol/L)	527	520	514
DBiL (umol/L)	13.6	13.6	13
IBiL (umol/L)	25.4	24.4	24.4
γ-GT (U/L)	1216	1342	1569
