# Supplementary material for: CRISPR-free RNA base editing mediated PTC-readthrough restores hearing in mice with Otof nonsense mutation
Source: Nat Commun. 2025 Dec 6;17:413. doi: 10.1038/s41467-025-67112-w (PMC12796263; doi:10.1038/s41467-025-67112-w)
Supplement: Supplementary file 7 — Supplementary Data 5 [file 41467_2025_67112_MOESM7_ESM.xlsx]

## Sheet: guide snoRNA sequence
name	sequence
mOTOF-R439X-guide ACA19	GTGCACATCCTCTGTTGACCTGCTTTCTTCTATGTGAGTAGTGTTGTAAATTATGTGCTATACAAATAATTGAAGGCTCTGTTGCAGTATAACTATAAATAGTAATGCTGCGTAAATCCTTCAGACAAAA
mOTOF-R439X-guide ACA36	TTCCAAAGCCTCTGTTTCAGTCCAGGGCAGCTTCCCTGTTCTGAGTAAATTATTTGGGACATTAAAATCGGCTGGCCCTCTGTTGGACTAAGAAAGTATTATTCATAGTCCGTAAACTCCCAGCCTACAAAA
hOTOF-R708X-guide ACA19	GTGCACAGAGGGCTTTGACCTGCTTTCTTCTATGTGAGTAGTGTCCTCCAGGCTGTGCTATACAAATAATTGACGGGGGCTTTGCAGTATAACTATAAATAGTAATGCTGCCTCCAGCCGTCAGACAAAA
hOTOF-R1495X-guide ACA19	GTGCACATCATAGACTGACCTGCTTTCTTCTATGTGAGTAGTGTTGACCAGCATGTGCTATACAAATAATTGAAGGATAGACTGCAGTATAACTATAAATAGTAATGCTGTGACCAGCCTTCAGACAAAA

## Sheet: qPCR primer
name	sequence
qpcr-mGAPDH-F	CAAGGAGTAAGAAACCCTGGAC
qpcr-mGAPDH-R	GGATGGAAATTGTGAGGGAGAT
qpcr-mOTOF-F	CAGTGGGCACGGTTCTATGTG
qpcr-mOTOF-R	CGATGAACGCCTTCTTCACGTTG

## Sheet: target seq primer
name	sequence
Target seq-Reporter-F	ACACTCTTTCCCTACACGACGCTCTTCCGATCTNNNNtgtacaagCTGCAGGGCGG
Target seq-Reporter-R	TGGAGTTCAGACGTGTGCTCTTCCGATCTNNNNNNACCACCCCGGTGAACAGCT
Target seq-mOTOF-F	ACACTCTTTCCCTACACGACGCTCTTCCGATCTNNNNATTGAAGGGAACTTGCTGCTC
Target seq-mOTOF-R	TGGAGTTCAGACGTGTGCTCTTCCGATCTNNNNNNCTTCTTCACGTTGGCCATGA
