# Supplementary material for: CRISPR-free RNA base editing mediated PTC-readthrough restores hearing in mice with Otof nonsense mutation
Source: Nat Commun. 2025 Dec 6;17:413. doi: 10.1038/s41467-025-67112-w (PMC12796263; doi:10.1038/s41467-025-67112-w)
Supplement: Supplementary file 12 — Source Data [file 41467_2025_67112_MOESM12_ESM.xlsx]

## Sheet: Figure 2
Fig.2b	ABR threshold (dB)
	WT					Otof c.1315C>T
	Click	4K	8k	12k	24k	Click	4K	8k	12k	24k
	25	30	20	15	30	100	100	100	100	100
	15	20	15	15	30	100	100	100	100	100
	15	20	10	10	15	100	100	100	100	100
	15	25	15	15	30
	20	35	30	15	30
	15	25	10	15	30

## Sheet: Figure 3
Fig.3d	Relative EGFP+ Cell
gctrl	6.6646	7.30173	3.7838	5.48253
ACA19	18.6553	17.0464	13.735	10.2107
ACA19+R-TCT	49.7244	50.3295	51.4367	48.4051
ACA19+DKC1	65.1732	66.0957	64.6094	65.0074
ACA19+DKC1+R-TCT	75.2245	73.9186	78.6908	76.53
WT	100.757	100	100	100.239
Fig.3e	Modification level (%)
gctrl	1.16469	1.03613	5.76393	4.57904
ACA19	27.6561	27.0102	26.388	26.4643
ACA19+R-TCT	31.6546	31.9738	29.4169	31.2695
ACA19+DKC1	75.2193	75.3169	69.0965	71.5091
ACA19+DKC1+R-TCT	77.5518	78.3027	73.5523	73.7713

## Sheet: Figure 4
Fig.4d	otoferlin positive IHCs (%)
	Apex	Middle	Base
	46.88	58.82	68.97
	70.97	60.61	75
	74.29	80	75.86
	32.35	82.05	61.76
Fig.4e	Modification level (%)
Otof c.1315 C>T					Otof c.1315 C>T+AAVie-RESTART v3
0.780423	0.851112	1.14763	1.22274	1.32413	24.7136	30.083	27.6529	25.8237	31.1615

## Sheet: Figure 5
Fig.5b	ABR threshold (dB)
		WT				Otof c.1315C>T+AAVie-GFP			Otof c.1315C>T+AAVie-RESTART v3 6M
	click	35	30	35	30	90	90	90	65	55	50
	4k	40	45	40	45	90	90	90	80	45	45
	8k	45	30	30	30	90	90	90	75	70	70
	16k	35	40	35	40	90	90	90	40	70	70
	24k	35	40	35	40	90	90	90	70	60	60
Fig.5c	Fig.5c a' Lantency (ms)				Fig.5c b' Amplitude (nV)
	90dB	80dB			90dB	80dB
	0.99	1.65			112	28
	1.6	1.93			128	36
	1.48	1.8			121	30
Fig.5f	ASR occurrence rate (%)
	Otof c.1315C>T+AAVie-RESTART v3 8W				Otof c.1315C>T+AAVie-RESTART v3 6M				Otof c.1315C>T+AAVie-GFP
	WN	4K	8K	16K	WN	4K	8K	16K	WN	4K	8K	16K
	13.3	80	40	6.7	13.3	80	16.7	23.3	0	0	0	0
	73.3	73.3	76.7	46.7	70	60	53.3	56.7	0	0	0	0
	70	100	83.3	90	36.7	80	56.7	43.3	0	0	0	0
	80	86.7	53.3	46.7	53.3	50	36.7	36.7	0	0	0	0
Fig.5g	Amplitude (mV)
	Otof c.1315C>T+AAVie-RESTART v3 8W				Otof c.1315C>T+AAVie-RESTART v3 6M				Otof c.1315C>T+AAVie-GFP
	WN	4K	8K	16K	WN	4K	8K	16K	WN	4K	8K	16K
	192	229	134	146	221	275	179	166	66	53	39	37
	262	217	239	292	394	529	324	363	47	82	58	49
	317	340	221	292	198	461	303	138	37	80	53	36
	309	286	167	242	262	225	336	182	48	80	44	41

## Sheet: Figure 6
Fig.6a
Frequency of Arginine incorporation (%)
99.9772	99.9911

## Sheet: Figure 7
Fig.7b	Weight (g)
	Age(months)	WT			Otof c.1315C>T+AAVie-GFP			Otof c.1315C>T+AAVie-RESTART v3
	1	14.1	15	14.1	15.4	14.8	13.4	15.3	14.9	13.6
	3	27	22.8	24.1	24.7	25.1	26.2	23.6	26.5	25.6
	5	31.2	30	29.3	29.9	29.2	32	30.9	29.3	27.8
	7	32	34	32.2	30	30.9	31.4	30.8	30.9	29.9
	9	36.6	31.2	35.5	35.4	30.9	36.6	33.3	32	34
Fig.7f	Inflammatory cytokines
		WT			Otof c.1315C>T+AAVie-GFP			Otof c.1315C>T+AAVie-RESTART v3
	Eotaxin	1057.15	1010.47		627.53	606.42		1237.81	1135.98	890.05
	IFN-γ	55.71	20.17	66.75	55.71	44.35	66.75	85.63	95.78	80.5
	IL-10	161.84	115.56	78.36	161.84	115.56	103.46	199.74	199.74	146.21
	IL-12p70	42.57	6.74	42.57	23.8	27.01	60.56	53.05	13.48	64.53
	IL-13	531.69	370.76	531.69	313.84	370.76	254.58	413.57	247.25	304.81
	IL-17A	46.3	49.19	46.3	46.3	54.89	34.52	44.97	56.06	27.63
	IL-1α	88.24	47.21	67.95	63.6	65.79	59.11	96.66	63.9	81.92
	IL-1β	88.96	72.2	80.63	72.2	55.01	46.2	102.36	70.12	125.82
	IL-2	270.85	345.9	255.22	331.26	403	286.26	431.68	471.02	391.4
	IL-3	6.93	23.23	12.53	6.93	0.87	12.53	6.73	17.42	22.56
	IL-4	28.99	19.01	32.25	38.7	28.99	35.49	34.47	21.73	37.58
	IL-5	60.81	55.1	71.93	82.74	30.94	71.93	100.64	53.52	90.61
	IL-6	0.11	0.11	0.22	0.11	4.47	15.57	0.11	0.11	8.07
	IL-9	163.08	122.93	101.85	79.83	112.49	133.19	158.39	167.82	139.16
	KC	212	249.82	202.11	212	212	202.11	537.94	458	364.57
	MCP-1	3009.61	2098.3	1250.69	3009.61	1250.69	1250.69	1250.69	3208.5	2098.3
	MIP-1α	8.82	10.54	3.31	27.78	26.29	17.08	24.08	25.54	10.23
	MIP-1β	200.07	207.51	169.27	243.36	222.09	214.84	361.21	269.42	337.63
	RANTES	475.83	395.75	261.61	475.83	414.23	306.11	750.3	704.42	510.39
	TNF-α	43.12	66.71	225.79	130.42	66.71	66.71	126.67	145.97	183.29

## Sheet: Fig. S2
Fig.S2b	Number of OHCs /100μm
	WT	Otof c.1315C>T
	38.8	39.38
	38.12	39.32
	38.8	41.78
Fig.S2c	Number of IHCs /100μm
	WT	Otof c.1315C>T
	12.65	10.62
	12.14	11.45
	12.99	10.96

## Sheet: Fig. S3
Fig.S3b	Relative EGFP+ Intensity (%)
gctrl	0.361001	0.395601	0.151712	0.201604
ACA19	1.38439	1.10546	0.633351	0.508376
ACA19+R-TCT	7.63666	7.64965	6.61613	5.81963
ACA19+DKC1	9.88368	9.69683	8.98479	8.88886
ACA19+DKC1+R-TCT	29.3393	29.4034	34.9203	29.7377
WT	100	103.204	100	96.7207

## Sheet: Fig. S4
Fig.S4b	Relative EGFP+ Intensity (%)
gctrl	0.344674	0.357779	0.187369	0.195448
ACA36	0.533359	0.454133	0.517174	0.38573
ACA36+R-TCT	4.31097	3.84515	3.30432	3.2222
ACA36+DKC1	7.86043	8.25637	8.349	8.74418
ACA36+DKC1+R-TCT	27.0759	26.9857	37.7388	30.2414
WT	100	102.09	100	96.7182
Fig.S4c	Modification level (%)
gctrl			4.29128	4.58684
ACA36	14.4339	14.568	15.4646	15.7084
ACA36+R-TCT	17.0101	17.4044	18.0321	20.1058
ACA36+DKC1	66.5469	67.5774	61.8495	63.7671
ACA36+DKC1+R-TCT	71.0972	71.2	66.9987	67.1823

## Sheet: Fig.S5
Fig.S5b	Modification level (%)
gctrl	1.25029	1.24506	2.97159	1.8122
ACA19	31.5102	31.6383	32.2752	31.248
ACA19+R-TCT	33.2936	31.0084	32.1287	33.0905
ACA19+DKC1	66.576	65.2137	64.2378	63.9032
ACA19+DKC1+R-TCT	66.5958	66.5994	62.4624	65.3919

[truncated: 3 more sheets: Fig.S6, Fig.S7, Fig.S10]
